# Supplementary material for: Identifying mixed Mycobacterium tuberculosis infections from whole genome sequence data
Source: BMC Genomics. 2018 Aug 14;19:613. doi: 10.1186/s12864-018-4988-z (PMC6092779; doi:10.1186/s12864-018-4988-z)
Supplement: Supplementary file 1 — Strain information and full results table for clinically-derived Malawi samples, in silico replicate samples and Portuguese replicate samples. Lineage, total number of SNPs, number of heterozygous sites and the mixture analysis result for both Bayesian clustering and heterozygous sites approaches is included for each sample. (XLSX 162 kb) [file 12864_2018_4988_MOESM1_ESM.xlsx]

## Sheet: Malawi Clinical Isolates
		Heterozygous-total SNP proportions				Bayesian clustering
Sample name	Lineage	Mixed sample?	Heterozygous SNPs	Total SNPs	Proportion het to total SNPs	Mixed Sample?	Number of strains in sample	Major strain proportion
ERR036233	1	Mix	819	1070	76.5421	Mix	2	0.716913
ERR181977	1	Mix	765	1025	74.6341	Mix	2	0.795383
ERR190340	3	Mix	343	464	73.9224	Mix	2	0.632717
ERR164021	1	Mix	706	963	73.3126	Mix	2	0.703368
ERR161123	1	Mix	712	981	72.579	Mix	2	0.80503
ERR190379	1	Mix	592	846	69.9764	Mix	2	0.76774
ERR161078	1	Mix	605	868	69.7005	Mix	2	0.583853
ERR037469	1	Mix	580	833	69.6279	Mix	2	0.633629
ERR181811	4	Mix	607	873	69.5304	Mix	2	0.536906
ERR161077	1	Mix	601	866	69.3995	Mix	2	0.777022
ERR216971	4	Mix	531	782	67.9028	Mix	2	0.692648
ERR181705	4	Mix	563	836	67.3445	Mix	2	0.841249
ERR245754	4	Mix	543	807	67.2862	Mix	2	0.573018
ERR163943	4	Mix	504	750	67.2	Mix	2	0.834742
ERR161071	3	Mix	649	967	67.1148	Mix	2	0.83909
ERR176616	1	Mix	481	733	65.6207	Mix	2	0.632405
ERR161050	4	Mix	469	716	65.5028	Mix	2	0.727936
ERR182026	1	Mix	535	832	64.3029	Mix	2	0.837775
ERR181813	1	Mix	445	697	63.8451	Mix	2	0.623042
ERR176652	1	Mix	467	741	63.0229	Mix	2	0.818985
ERR181784	1	Mix	490	778	62.982	Mix	2	0.816282
ERR212098	2	Mix	558	888	62.8378	Mix	2	0.836334
ERR190343	3	Mix	397	644	61.646	Mix	2	0.796913
ERR176653	4	Mix	394	642	61.3707	Mix	2	0.796773
ERR473359	3	Mix	394	644	61.1801	Mix	2	0.5
ERR216914	4	Mix	380	630	60.3175	Mix	2	0.74999
ERR323082	4	Mix	367	612	59.9673	Mix	2	0.709877
ERR245795	3	Mix	361	607	59.4728	Mix	2	0.645415
ERR212100	1	Mix	525	891	58.9226	Mix	2	0.843349
ERR221539	3	Mix	382	655	58.3206	Mix	2	0.8228
ERR181785	4	Mix	317	553	57.3237	Mix	2	0.802155
ERR176701	4	Mix	338	599	56.4274	Mix	2	0.829042
ERR163947	1	Mix	641	1145	55.9825	Mix	2	0.5
ERR176709	3	Mix	316	567	55.7319	Mix	2	0.648558
ERR126641	4	Mix	338	629	53.7361	Mix	2	0.841163
ERR161026	1	Mix	356	666	53.4535	Mix	2	0.848994
ERR161194	4	Mix	293	556	52.6978	Mix	2	0.855552
ERR212004	1	Mix	469	900	52.1111	Mix	2	0.862447
ERR221561	4	Mix	282	552	51.087	Mix	2	0.689179
ERR182015	4	Mix	257	509	50.4912	Mix	2	0.847519
ERR181881	4	Mix	248	506	49.0119	Mix	2	0.839672
ERR212059	4	Mix	295	604	48.8411	Mix	2	0.863068
ERR176458	4	Mix	240	519	46.2428	Mix	2	0.819177
ERR473322	4	Mix	258	568	45.4225	Mix	2	0.767387
ERR221536	2	Mix	265	594	44.6128	Mix	2	0.86816
ERR212101	4	Mix	232	577	40.208	Mix	2	0.846166
ERR164007	4	Mix	83	209	39.7129	Mix	2	0.878835
ERR212002	3	Mix	215	545	39.4495	Mix	2	0.86441
ERR323054	3	Mix	301	765	39.3464	Mix	2	0.662558
ERR161049	4	Mix	188	480	39.1667	Mix	2	0.869774
ERR181686	4	Mix	187	478	39.1213	Mix	2	0.865726
ERR176620	4	Mix	166	436	38.0734	Mix	2	0.539625
ERR181974	4	Mix	155	442	35.0679	Mix	2	0.854459
ERR161122	1	Mix	324	934	34.6895	Mix	2	0.86814
ERR182027	4	Mix	173	509	33.9882	Mix	2	0.872381
ERR212165	4	Mix	136	413	32.9298	Mix	2	0.847214
ERR176611	2	Mix	199	611	32.5696	Mix	2	0.877487
ERR245797	4	Mix	141	439	32.1185	Mix	2	0.817063
ERR181688	4	Mix	134	427	31.3817	Mix	2	0.830018
ERR176793	4	Mix	210	717	29.2887	Mix	2	0.540525
ERR036248	4	Mix	105	374	28.0749	Mix	2	0.87966
ERR176650	4	Mix	110	410	26.8293	Mix	2	0.869921
ERR216899	3	Mix	133	507	26.2327	Mix	2	0.875175
ERR181689	4	Mix	110	424	25.9434	Mix	2	0.851161
ERR181849	2	Mix	148	588	25.1701	Mix	2	0.881201
ERR176807	4	Mix	109	434	25.1152	Mix	2	0.871484
ERR161027	4	Mix	95	383	24.8042	Mix	2	0.823272
ERR176557	4	Mix	98	411	23.8443	Mix	2	0.857961
ERR176461	4	Mix	89	394	22.5888	Mix	2	0.796323
ERR161039	4	Mix	93	433	21.4781	Mix	2	0.629135
ERR212058	3	Mix	100	473	21.1416	Mix	2	0.877811
ERR181937	4	Mix	89	428	20.7944	Mix	2	0.866828
ERR212112	1	Mix	176	879	20.0228	Mix	2	0.888487
ERR216974	4	Mix	31	157	19.7452	Mix	2	0.889209
ERR182041	4	Mix	89	451	19.7339	Mix	2	0.883285
ERR211990	4	Mix	102	517	19.7292	Mix	2	0.885545
ERR163942	4	Mix	90	458	19.6507	Mix	2	0.87137
ERR245758	4	Mix	33	169	19.5266	Mix	2	0.788162
ERR161176	4	Mix	78	404	19.3069	Mix	2	0.878198
ERR181827	4	Mix	95	514	18.4825	Mix	2	0.881161
ERR181782	3	Mix	89	495	17.9798	Mix	2	0.863695
ERR126642	4	Mix	93	519	17.9191	Mix	2	0.799689
ERR176725	4	Mix	86	482	17.8423	Mix	2	0.882913
ERR181878	4	Mix	66	371	17.7898	Mix	2	0.814133
ERR161084	3	Mix	88	497	17.7062	Mix	2	0.865132
ERR176749	4	Mix	65	370	17.5676	Mix	2	0.807127
ERR161097	4	Mix	64	374	17.1123	Mix	2	0.845584
ERR161120	4	Mix	64	382	16.7539	Mix	2	0.856562
ERR182049	4	Mix	67	408	16.4216	Mix	2	0.885541
ERR161170	4	Mix	69	421	16.3895	Mix	2	0.887302
ERR176813	1	Mix	95	586	16.2116	Mix	2	0.880068
ERR176681	4	Mix	65	450	14.4444	Mix	2	0.888094
ERR176549	4	Mix	59	417	14.1487	Mix	2	0.71518
ERR161034	4	Mix	58	414	14.0097	Mix	2	0.647994
ERR221611	3	Mix	64	472	13.5593	Mix	2	0.874857
ERR212107	1	Mix	104	773	13.4541	Mix	2	0.874943
ERR181945	3	Mix	65	487	13.347	Mix	2	0.87416
ERR176738	3	Mix	65	495	13.1313	Mix	2	0.881981
ERR323044	4	Mix	53	410	12.9268	Mix	2	0.706928
ERR221538	2	Mix	72	563	12.7886	Mix	2	0.875659
ERR181880	4	Mix	43	341	12.61	Mix	2	0.858121
ERR181866	2	Mix	74	596	12.4161	Mix	2	0.887112
ERR323056	4	Mix	69	557	12.3878	Non-mix	1	1
ERR190388	4	Mix	26	211	12.3223	Mix	2	0.91304
ERR216942	4	Mix	45	366	12.2951	Mix	2	0.868966
ERR163996	4	Mix	58	486	11.9342	Mix	2	0.879552
ERR181753	4	Mix	42	367	11.4441	Mix	2	0.870842
ERR161088	1	Mix	75	658	11.3982	Mix	2	0.882543
ERR176746	4	Mix	40	358	11.1732	Mix	2	0.872738
ERR216932	4	Mix	56	513	10.9162	Mix	2	0.887074
ERR221567	1	Mix	71	667	10.6447	Mix	2	0.872309
ERR176631	1	Mix	94	891	10.5499	Mix	2	0.885761
ERR161055	4	Mix	35	344	10.1744	Mix	2	0.889732
ERR161184	4	Mix	37	365	10.137	Mix	2	0.87162
ERR161024	4	Mix	38	375	10.1333	Mix	2	0.864301
ERR181749	4	Mix	35	348	10.0575	Mix	2	0.870935
ERR181923	4	Mix	54	539	10.0186	Mix	2	0.883964
ERR176556	4	Mix	36	363	9.91736	Mix	2	0.858288
ERR181909	4	Mix	38	406	9.35961	Mix	2	0.893009
ERR190342	4	Mix	31	345	8.98551	Mix	2	0.864103
ERR181750	1	Mix	52	594	8.75421	Mix	2	0.891938
ERR216984	4	Mix	34	402	8.45771	Mix	2	0.876815
ERR176460	4	Mix	29	352	8.23864	Mix	2	0.876753
ERR216917	1	Mix	47	580	8.10345	Mix	2	0.887587
ERR037547	4	Mix	32	406	7.88177	Mix	2	0.848621
ERR161173	4	Mix	28	360	7.77778	Mix	2	0.903363
ERR163940	4	Mix	38	491	7.73931	Mix	2	0.86763
ERR176755	4	Mix	28	363	7.7135	Mix	2	0.88599
ERR176723	1	Mix	51	664	7.68072	Mix	2	0.879204
ERR181695	4	Mix	28	367	7.62943	Mix	2	0.872378
ERR212161	1	Mix	49	657	7.45814	Mix	2	0.865747
ERR216956	2	Mix	41	555	7.38739	Mix	2	0.893037
ERR176446	1	Mix	61	851	7.16804	Mix	2	0.881444
ERR216933	4	Mix	26	364	7.14286	Mix	2	0.898953
ERR190396	4	Non-Mix	10	140	7.14286	Non-mix	1	1
ERR212134	1	Mix	46	651	7.06605	Mix	2	0.848451
ERR181953	3	Mix	33	488	6.7623	Mix	2	0.874931
ERR181845	4	Mix	29	434	6.68203	Mix	2	0.902015
ERR181708	1	Mix	55	837	6.57109	Mix	2	0.865324
ERR176809	4	Mix	22	351	6.26781	Mix	2	0.891546
ERR216928	4	Non-Mix	9	147	6.12245	Non-mix	1	1
ERR161081	4	Mix	21	350	6	Mix	2	0.879516
ERR161091	4	Mix	22	370	5.94595	Mix	2	0.892916
ERR216967	4	Mix	21	355	5.91549	Mix	2	0.879728
ERR161090	4	Mix	26	453	5.73951	Mix	2	0.905973
ERR216977	3	Mix	26	466	5.5794	Mix	2	0.887455
ERR181838	4	Mix	26	481	5.40541	Mix	2	0.876238
ERR176604	1	Mix	34	634	5.36278	Mix	2	0.89149
ERR176796	1	Mix	34	648	5.24691	Mix	2	0.880361
ERR161195	4	Mix	21	404	5.19802	Mix	2	0.883607
ERR212086	4	Mix	21	407	5.15971	Mix	2	0.88208
ERR176706	4	Mix	18	352	5.11364	Mix	2	0.887692
ERR181913	4	Mix	18	368	4.8913	Mix	2	0.894396
ERR176748	4	Mix	16	346	4.62428	Mix	2	0.865477
ERR176621	4	Mix	25	545	4.58716	Mix	2	0.897774
ERR163971	4	Mix	20	437	4.57666	Mix	2	0.892985
ERR163986	4	Mix	22	487	4.51745	Mix	2	0.896811
ERR176664	4	Mix	16	367	4.35967	Mix	2	0.883634
ERR181972	4	Non-Mix	9	207	4.34783	Non-mix	1	1
ERR176713	1	Mix	25	578	4.32526	Mix	2	0.88686
ERR216983	1	Mix	36	850	4.23529	Mix	2	0.890724
ERR176810	4	Mix	17	403	4.21836	Mix	2	0.911744
ERR176672	4	Mix	15	358	4.18994	Mix	2	0.890694
ERR176655	4	Mix	22	539	4.08163	Mix	2	0.910118
ERR176802	4	Mix	14	352	3.97727	Mix	2	0.888262
ERR212069	1	Mix	34	859	3.95809	Mix	2	0.85838
ERR176600	3	Mix	19	484	3.92562	Mix	2	0.888371
ERR176610	4	Mix	14	357	3.92157	Mix	2	0.895951
ERR181828	2	Mix	20	537	3.72439	Mix	2	0.883595
ERR176521	4	Mix	14	378	3.7037	Mix	2	0.890176
ERR176733	4	Non-Mix	5	135	3.7037	Non-mix	1	1
ERR212041	4	Mix	13	356	3.65169	Mix	2	0.854117
ERR176533	4	Mix	15	427	3.51288	Mix	2	0.898827
ERR216913	4	Mix	12	356	3.37079	Mix	2	0.883037
ERR176688	4	Mix	12	357	3.36134	Mix	2	0.896023
ERR176514	4	Mix	12	361	3.3241	Non-mix	1	1
ERR181870	2	Mix	19	589	3.22581	Mix	2	0.897959
ERR216989	4	Mix	11	356	3.08989	Mix	2	0.874136
ERR176734	4	Mix	17	554	3.06859	Mix	2	0.906442
ERR181876	4	Mix	11	359	3.06407	Mix	2	0.907227
ERR163954	1	Mix	25	851	2.93772	Mix	2	0.916382
ERR221592	4	Mix	14	482	2.90456	Non-mix	1	1
ERR037504	4	Non-Mix	4	138	2.89855	Non-mix	1	1
ERR164003	4	Non-Mix	9	317	2.83912	Non-mix	1	1
ERR176518	4	Non-Mix	9	329	2.73556	Non-mix	1	1
ERR036194	4	Mix	12	440	2.72727	Non-mix	1	1
ERR221524	2	Mix	16	593	2.69815	Mix	2	0.879649
ERR176668	3	Mix	13	487	2.6694	Mix	2	0.922735
ERR163932	1	Mix	23	865	2.65896	Mix	2	0.90738
ERR216961	2	Mix	15	592	2.53378	Mix	2	0.927109
ERR161098	4	Non-Mix	9	357	2.52101	Non-mix	1	1
ERR221534	4	Mix	13	518	2.50965	Non-mix	1	1
ERR212020	4	Non-Mix	8	324	2.46914	Non-mix	1	1
ERR216930	4	Non-Mix	10	408	2.45098	Non-mix	1	1
ERR176554	4	Non-mix	8	338	2.36686	Non-mix	1	1
ERR212129	4	Non-Mix	8	344	2.32558	Non-mix	1	1
ERR181848	4	Non-Mix	9	389	2.31362	Non-mix	1	1
ERR176531	4	Non-Mix	8	347	2.30548	Non-mix	1	1
ERR216990	4	Non-Mix	8	352	2.27273	Non-mix	1	1
ERR773806	2	Mix	13	574	2.26481	Mix	2	0.914624
ERR216919	4	Non-Mix	10	443	2.25734	Non-mix	1	1
ERR181983	1	Mix	14	631	2.2187	Mix	2	0.903685
ERR216929	4	Non-Mix	8	362	2.20994	Non-mix	1	1
ERR176544	4	Non-Mix	10	453	2.20751	Non-mix	1	1
ERR212016	4	Non-Mix	8	363	2.20386	Non-mix	1	1
ERR176576	3	Non-Mix	10	456	2.19298	Non-mix	1	1
ERR181935	4	Non-mix	7	320	2.1875	Non-mix	1	1
ERR181752	1	Mix	14	641	2.18409	Mix	2	0.847786
ERR181942	4	Non-Mix	7	322	2.17391	Non-mix	1	1
ERR181889	4	Non-Mix	8	371	2.15633	Non-mix	1	1
ERR176703	4	Mix	11	518	2.12355	Non-mix	1	1
ERR181892	3	Non-Mix	10	482	2.07469	Non-mix	1	1
ERR216952	1	Mix	13	644	2.01863	Mix	2	0.914903
ERR161022	4	Non-Mix	7	347	2.01729	Non-mix	1	1
ERR161108	4	Non-Mix	7	349	2.00573	Non-mix	1	1
ERR181810	1	Mix	18	899	2.00222	Mix	2	0.898497
ERR736822	4	Non-Mix	10	500	2	Non-mix	1	1
ERR176785	3	Mix	11	553	1.98915	Non-mix	1	1
ERR212135	4	Non-Mix	7	352	1.98864	Non-mix	1	1
ERR245716	2	Mix	11	560	1.96429	Non-mix	1	1
ERR163970	4	Non-Mix	9	467	1.92719	Non-mix	1	1
ERR181933	1	Mix	16	848	1.88679	Mix	2	0.909533
ERR216966	2	Mix	11	584	1.88356	Mix	2	0.881922
ERR216955	4	Non-Mix	6	326	1.84049	Non-mix	1	1
ERR161187	4	Non-Mix	6	329	1.82371	Non-mix	1	1
ERR212011	4	Non-Mix	9	513	1.75439	Non-mix	1	1
ERR161141	4	Non-Mix	7	404	1.73267	Non-mix	1	1
ERR216905	4	Non-Mix	7	412	1.69903	Non-mix	1	1
ERR216963	2	Non-Mix	10	590	1.69492	Non-mix	1	1
ERR473340	1	Mix	14	840	1.66667	Non-mix	1	1
ERR176678	4	Non-Mix	6	362	1.65746	Non-mix	1	1
ERR216972	4	Non-Mix	8	483	1.65631	Non-mix	1	1
ERR163938	4	Non-Mix	8	484	1.65289	Non-mix	1	1
ERR161118	3	Non-Mix	7	457	1.53173	Non-mix	1	1
ERR212050	4	Non-Mix	8	523	1.52964	Non-mix	1	1
ERR037526	4	Non-Mix	2	132	1.51515	Non-mix	1	1
ERR216973	3	Non-Mix	7	463	1.51188	Non-mix	1	1
ERR181934	4	Non-Mix	5	332	1.50602	Non-mix	1	1
ERR161171	4	Non-mix	2	133	1.50376	Non-mix	1	1
ERR163928	4	Non-Mix	5	336	1.4881	Non-mix	1	1
ERR216957	4	Non-Mix	5	337	1.48368	Non-mix	1	1
ERR212082	4	Non-mix	2	135	1.48148	Non-mix	1	1
ERR181846	3	Non-Mix	7	478	1.46444	Non-mix	1	1
ERR216964	4	Non-Mix	5	342	1.46199	Non-mix	1	1
ERR181929	1	Non-Mix	9	617	1.45867	Non-mix	1	1
ERR216941	4	Non-Mix	5	343	1.45773	Non-mix	1	1
ERR176648	3	Non-Mix	7	486	1.44033	Non-mix	1	1
ERR245823	4	Non-Mix	7	491	1.42566	Non-mix	1	1
ERR212087	4	Non-Mix	5	353	1.41643	Non-mix	1	1
ERR181993	4	Non-mix	5	356	1.40449	Non-mix	1	1
ERR161193	4	Non-Mix	5	358	1.39665	Non-mix	1	1
ERR181900	4	Non-Mix	5	359	1.39276	Non-mix	1	1
ERR176642	4	Non-Mix	5	361	1.38504	Non-mix	1	1
ERR221609	4	Non-Mix	5	361	1.38504	Non-mix	1	1
ERR176599	4	Non-Mix	5	362	1.38122	Non-mix	1	1
ERR176638	4	Non-mix	5	363	1.37741	Non-mix	1	1
ERR779653	4	Non-Mix	6	444	1.35135	Non-mix	1	1
ERR126601	4	Non-Mix	6	446	1.34529	Non-mix	1	1
ERR176467	4	Non-Mix	5	372	1.34409	Non-mix	1	1
ERR161142	4	Non-Mix	2	154	1.2987	Non-mix	1	1
ERR176707	4	Non-Mix	2	154	1.2987	Non-mix	1	1
ERR212042	3	Non-mix	6	464	1.2931	Non-mix	1	1
ERR181837	4	Non-Mix	6	468	1.28205	Non-mix	1	1
ERR221587	3	Non-Mix	6	469	1.27932	Non-mix	1	1
ERR163990	2	Non-Mix	7	549	1.27505	Non-mix	1	1
ERR036215	4	Non-Mix	3	243	1.23457	Non-mix	1	1
ERR161177	4	Non-Mix	6	490	1.22449	Non-mix	1	1
ERR216987	4	Non-Mix	4	334	1.1976	Non-mix	1	1
ERR161146	4	Non-Mix	4	336	1.19048	Non-mix	1	1
ERR176567	4	Non-Mix	4	336	1.19048	Non-mix	1	1
ERR212092	4	Non-Mix	6	514	1.16732	Non-mix	1	1
ERR176448	4	Non-Mix	5	431	1.16009	Non-mix	1	1
ERR221610	4	Non-Mix	4	352	1.13636	Non-mix	1	1
ERR181678	4	Non-Mix	4	353	1.13314	Non-mix	1	1
ERR181951	1	Non-Mix	10	888	1.12613	Non-mix	1	1
ERR216991	4	Non-Mix	4	357	1.12045	Non-mix	1	1
ERR181788	4	Non-Mix	4	358	1.11732	Non-mix	1	1
ERR212173	4	Non-Mix	4	360	1.11111	Non-mix	1	1
ERR221579	4	Non-Mix	5	451	1.10865	Non-mix	1	1
ERR176714	4	Non-Mix	4	361	1.10803	Non-mix	1	1
ERR163979	4	Non-Mix	5	453	1.10375	Non-mix	1	1
ERR182057	4	Non-Mix	5	455	1.0989	Non-mix	1	1
ERR181997	4	Non-Mix	4	367	1.08992	Non-mix	1	1
ERR212060	4	Non-Mix	4	367	1.08992	Non-mix	1	1
ERR163965	4	Non-Mix	4	370	1.08108	Non-mix	1	1
ERR176622	1	Non-Mix	9	837	1.07527	Non-mix	1	1
ERR473341	4	Non-Mix	5	468	1.06838	Non-mix	1	1
ERR181808	3	Non-Mix	5	474	1.05485	Non-mix	1	1
ERR176479	3	Non-mix	5	481	1.0395	Non-mix	1	1
ERR212128	4	Non-Mix	5	481	1.0395	Non-mix	1	1
ERR181803	4	Non-Mix	5	483	1.0352	Non-mix	1	1
ERR221583	4	Non-mix	5	483	1.0352	Non-mix	1	1
ERR212051	4	Non-Mix	5	484	1.03306	Non-mix	1	1
ERR216968	4	Non-Mix	5	485	1.03093	Non-mix	1	1
ERR473344	4	Non-Mix	5	488	1.02459	Non-mix	1	1
ERR176660	4	Non-Mix	5	489	1.02249	Non-mix	1	1
ERR216976	1	Non-Mix	8	803	0.996264	Non-mix	1	1
ERR163991	4	Non-Mix	2	201	0.995025	Non-mix	1	1
ERR036205	4	Non-Mix	5	506	0.988142	Non-mix	1	1
ERR182052	4	Non-Mix	4	407	0.982801	Non-mix	1	1
ERR245791	4	Non-Mix	5	514	0.972763	Non-mix	1	1
ERR163988	4	Non-Mix	5	516	0.968992	Non-mix	1	1
ERR182013	3	Non-Mix	5	520	0.961538	Non-mix	1	1
ERR181988	4	Non-Mix	5	524	0.954198	Non-mix	1	1
ERR161159	4	Non-Mix	3	316	0.949367	Non-mix	1	1
ERR176525	4	Non-Mix	3	316	0.949367	Non-mix	1	1
ERR216904	1	Non-Mix	6	632	0.949367	Non-mix	1	1
ERR176589	4	Non-Mix	5	529	0.94518	Non-mix	1	1
ERR036221	4	Non-Mix	5	530	0.943396	Non-mix	1	1
ERR736830	4	Non-Mix	5	532	0.93985	Non-mix	1	1
ERR161149	4	Non-Mix	3	320	0.9375	Non-mix	1	1
ERR245817	1	Non-Mix	5	537	0.931099	Non-mix	1	1
ERR181781	4	Non-Mix	5	540	0.925926	Non-mix	1	1
ERR212047	4	Non-Mix	3	324	0.925926	Non-mix	1	1
ERR176776	4	Non-Mix	3	325	0.923077	Non-mix	1	1
ERR181903	4	Non-Mix	3	327	0.917431	Non-mix	1	1
ERR323089	4	Non-Mix	3	330	0.909091	Non-mix	1	1
ERR323075	4	Non-Mix	4	442	0.904977	Non-mix	1	1
ERR161183	4	Non-Mix	3	333	0.900901	Non-mix	1	1
ERR181761	4	Non-Mix	3	335	0.895522	Non-mix	1	1
ERR181877	4	Non-mix	3	336	0.892857	Non-mix	1	1
ERR212023	4	Non-Mix	3	336	0.892857	Non-mix	1	1
ERR182048	4	Non-Mix	3	337	0.890208	Non-mix	1	1
ERR176541	4	Non-Mix	4	453	0.883002	Non-mix	1	1
ERR176587	4	Non-Mix	4	454	0.881057	Non-mix	1	1
ERR216906	3	Non-Mix	4	454	0.881057	Non-mix	1	1
ERR182025	4	Non-Mix	4	455	0.879121	Non-mix	1	1
ERR161151	4	Non-Mix	3	342	0.877193	Non-mix	1	1
ERR473300	4	Non-Mix	4	456	0.877193	Non-mix	1	1
ERR176819	1	Non-Mix	5	573	0.8726	Non-mix	1	1
ERR176644	4	Non-Mix	3	345	0.869565	Non-mix	1	1
ERR212114	4	Non-Mix	3	346	0.867052	Non-mix	1	1
ERR164006	4	Non-Mix	4	463	0.863931	Non-mix	1	1
ERR176524	1	Non-Mix	5	581	0.860585	Non-mix	1	1
ERR182018	4	Non-Mix	4	466	0.858369	Non-mix	1	1
ERR126626	4	Non-Mix	3	350	0.857143	Non-mix	1	1
ERR212148	4	Non-Mix	3	353	0.849858	Non-mix	1	1
ERR190404	3	Non-Mix	4	471	0.849257	Non-mix	1	1
ERR163959	2	Non-Mix	5	589	0.848896	Non-mix	1	1
ERR161069	4	Non-mix	3	354	0.847458	Non-mix	1	1
ERR176489	4	Non-Mix	3	354	0.847458	Non-mix	1	1
ERR181928	4	Non-Mix	3	354	0.847458	Non-mix	1	1
ERR190371	4	Non-Mix	3	354	0.847458	Non-mix	1	1
ERR176718	2	Non-Mix	5	591	0.846024	Non-mix	1	1
ERR176700	4	Non-Mix	3	356	0.842697	Non-mix	1	1
ERR176821	4	Non-Mix	3	356	0.842697	Non-mix	1	1
ERR181720	4	Non-Mix	3	356	0.842697	Non-mix	1	1
ERR181962	4	Non-Mix	3	356	0.842697	Non-mix	1	1
ERR245828	4	Non-Mix	4	475	0.842105	Non-mix	1	1
ERR181833	4	Non-Mix	3	357	0.840336	Non-mix	1	1
ERR161175	4	Non-Mix	3	358	0.837989	Non-mix	1	1
ERR124650	4	Non-Mix	3	359	0.835655	Non-mix	1	1
ERR245826	4	Non-Mix	3	359	0.835655	Non-mix	1	1
ERR245827	3	Non-Mix	4	479	0.835073	Non-mix	1	1
ERR779659	3	Non-Mix	4	479	0.835073	Non-mix	1	1
ERR245825	1	Non-Mix	5	599	0.834725	Non-mix	1	1
ERR181791	4	Non-Mix	3	360	0.833333	Non-mix	1	1
ERR163949	4	Non-Mix	4	481	0.831601	Non-mix	1	1
ERR182012	4	Non-Mix	3	361	0.831025	Non-mix	1	1
ERR323069	4	Non-Mix	3	361	0.831025	Non-mix	1	1
ERR036200	4	Non-Mix	4	482	0.829876	Non-mix	1	1
ERR037544	4	Non-Mix	4	482	0.829876	Non-mix	1	1
ERR245786	4	Non-mix	4	482	0.829876	Non-mix	1	1
ERR161101	4	Non-Mix	3	362	0.828729	Non-mix	1	1
ERR181796	4	Non-Mix	4	483	0.828157	Non-mix	1	1
ERR181899	4	Non-Mix	4	483	0.828157	Non-mix	1	1
ERR212154	4	Non-Mix	4	483	0.828157	Non-mix	1	1
ERR779673	4	Non-Mix	4	483	0.828157	Non-mix	1	1
ERR176719	4	Non-Mix	4	485	0.824742	Non-mix	1	1
ERR163999	4	Non-Mix	3	364	0.824176	Non-mix	1	1
ERR176767	4	Non-Mix	3	364	0.824176	Non-mix	1	1
ERR473343	3	Non-Mix	4	487	0.821355	Non-mix	1	1
ERR181701	4	Non-Mix	3	366	0.819672	Non-mix	1	1
ERR161148	4	Non-Mix	3	367	0.817439	Non-mix	1	1
ERR181839	4	Non-Mix	3	368	0.815217	Non-mix	1	1
ERR221591	3	Non-Mix	4	494	0.809717	Non-mix	1	1
ERR161083	3	Non-Mix	4	495	0.808081	Non-mix	1	1
ERR190389	1	Non-Mix	7	869	0.805524	Non-mix	1	1
ERR216918	4	Non-Mix	3	373	0.80429	Non-mix	1	1
ERR181723	1	Non-Mix	7	873	0.801833	Non-mix	1	1
ERR181724	1	Non-Mix	7	873	0.801833	Non-mix	1	1
ERR161023	4	Non-Mix	3	378	0.793651	Non-mix	1	1
ERR221530	4	Non-Mix	3	380	0.789474	Non-mix	1	1
ERR164015	4	Non-Mix	3	383	0.78329	Non-mix	1	1
ERR176573	4	Non-Mix	4	511	0.782779	Non-mix	1	1
ERR245711	4	Non-Mix	4	512	0.78125	Non-mix	1	1
ERR176728	4	Non-Mix	4	513	0.779727	Non-mix	1	1
ERR181700	4	Non-Mix	3	385	0.779221	Non-mix	1	1
ERR037481	4	Non-Mix	4	515	0.776699	Non-mix	1	1
ERR176591	4	Non-Mix	4	515	0.776699	Non-mix	1	1
ERR181958	4	Non-Mix	4	515	0.776699	Non-mix	1	1
ERR216954	4	Non-Mix	4	515	0.776699	Non-mix	1	1
ERR190366	4	Non-Mix	4	516	0.775194	Non-mix	1	1
ERR221559	4	Non-Mix	4	516	0.775194	Non-mix	1	1
ERR779652	4	Non-Mix	4	516	0.775194	Non-mix	1	1
ERR779667	4	Non-Mix	4	516	0.775194	Non-mix	1	1
ERR181832	4	Non-Mix	4	523	0.764818	Non-mix	1	1
ERR176572	4	Non-Mix	3	393	0.763359	Non-mix	1	1
ERR176689	1	Non-Mix	5	664	0.753012	Non-mix	1	1
ERR473307	4	Non-mix	4	534	0.749064	Non-mix	1	1
ERR176522	4	Non-Mix	4	538	0.743494	Non-mix	1	1
ERR036190	4	Non-Mix	3	404	0.742574	Non-mix	1	1
ERR221566	4	Non-Mix	3	406	0.738916	Non-mix	1	1
ERR245819	3	Non-Mix	3	407	0.737101	Non-mix	1	1
ERR181756	4	Non-Mix	4	544	0.735294	Non-mix	1	1
ERR176613	4	Non-Mix	4	547	0.731261	Non-mix	1	1
ERR163929	4	Non-Mix	3	419	0.71599	Non-mix	1	1
ERR181798	1	Non-Mix	6	839	0.715137	Non-mix	1	1
ERR176515	4	Non-Mix	3	422	0.7109	Non-mix	1	1
ERR161154	4	Non-Mix	3	427	0.702576	Non-mix	1	1
ERR216943	4	Non-Mix	3	428	0.700935	Non-mix	1	1
ERR182005	4	Non-Mix	3	430	0.697674	Non-mix	1	1
ERR212155	1	Non-Mix	6	860	0.697674	Non-mix	1	1
ERR216911	4	Non-Mix	3	431	0.696056	Non-mix	1	1
ERR221570	1	Non-Mix	6	869	0.690449	Non-mix	1	1
ERR212103	1	Non-Mix	6	870	0.689655	Non-mix	1	1
ERR161180	1	Non-Mix	6	877	0.684151	Non-mix	1	1
ERR245820	1	Non-Mix	4	586	0.682594	Non-mix	1	1
ERR176553	4	Non-Mix	3	442	0.678733	Non-mix	1	1
ERR182040	4	Non-Mix	3	442	0.678733	Non-mix	1	1
ERR216923	4	Non-Mix	2	295	0.677966	Non-mix	1	1
ERR126599	4	Non-Mix	3	444	0.675676	Non-mix	1	1
ERR216944	4	Non-Mix	3	444	0.675676	Non-mix	1	1
ERR181981	4	Non-Mix	3	445	0.674157	Non-mix	1	1
ERR181725	1	Non-Mix	6	898	0.668151	Non-mix	1	1
ERR161136	4	Non-Mix	1	152	0.657895	Non-mix	1	1
ERR245678	3	Non-mix	3	456	0.657895	Non-mix	1	1
ERR126633	3	Non-Mix	3	457	0.656455	Non-mix	1	1
ERR161053	3	Non-Mix	3	457	0.656455	Non-mix	1	1
ERR176724	4	Non-Mix	1	153	0.653595	Non-mix	1	1
ERR212096	1	Non-Mix	5	765	0.653595	Non-mix	1	1
ERR245771	4	Non-Mix	2	307	0.651466	Non-mix	1	1
ERR163977	4	Non-Mix	3	463	0.647948	Non-mix	1	1
ERR161192	3	Non-Mix	3	465	0.645161	Non-mix	1	1
ERR245838	3	Non-Mix	3	466	0.643777	Non-mix	1	1
ERR181952	3	Non-Mix	4	623	0.642055	Non-mix	1	1
ERR163939	3	Non-Mix	3	469	0.639659	Non-mix	1	1
ERR176464	3	Non-Mix	3	469	0.639659	Non-mix	1	1
ERR181946	4	Non-Mix	3	470	0.638298	Non-mix	1	1
ERR176528	3	Non-Mix	3	473	0.634249	Non-mix	1	1
ERR176603	3	Non-Mix	3	473	0.634249	Non-mix	1	1
ERR212015	4	Non-Mix	2	316	0.632911	Non-mix	1	1
ERR181760	1	Non-Mix	4	633	0.631912	Non-mix	1	1
ERR036208	4	Non-Mix	2	317	0.630915	Non-mix	1	1
ERR212066	1	Non-Mix	4	634	0.630915	Non-mix	1	1
ERR161079	3	Non-Mix	3	477	0.628931	Non-mix	1	1
ERR245804	4	Non-mix	3	477	0.628931	Non-mix	1	1
ERR216903	1	Non-Mix	4	637	0.627943	Non-mix	1	1
ERR036216	3	Non-Mix	3	479	0.626305	Non-mix	1	1
ERR181806	3	Non-Mix	3	479	0.626305	Non-mix	1	1
ERR773788	4	Non-Mix	3	480	0.625	Non-mix	1	1
ERR163937	4	Non-Mix	3	481	0.623701	Non-mix	1	1
ERR245841	4	Non-Mix	3	481	0.623701	Non-mix	1	1
ERR779662	3	Non-Mix	3	481	0.623701	Non-mix	1	1
ERR161111	4	Non-Mix	3	482	0.622407	Non-mix	1	1
ERR163931	4	Non-Mix	3	482	0.622407	Non-mix	1	1
ERR181731	4	Non-Mix	3	482	0.622407	Non-mix	1	1
ERR181834	4	Non-Mix	3	482	0.622407	Non-mix	1	1
ERR323059	4	Non-Mix	3	482	0.622407	Non-mix	1	1
ERR323100	4	Non-mix	3	483	0.621118	Non-mix	1	1
ERR473360	4	Non-mix	3	483	0.621118	Non-mix	1	1
ERR779670	4	Non-Mix	3	483	0.621118	Non-mix	1	1
ERR161109	4	Non-Mix	3	484	0.619835	Non-mix	1	1
ERR181757	4	Non-Mix	3	484	0.619835	Non-mix	1	1
ERR216981	3	Non-Mix	3	484	0.619835	Non-mix	1	1
ERR245842	4	Non-Mix	3	484	0.619835	Non-mix	1	1
ERR779668	4	Non-Mix	3	484	0.619835	Non-mix	1	1
ERR161129	1	Non-Mix	4	646	0.619195	Non-mix	1	1
ERR216947	4	Non-Mix	2	323	0.619195	Non-mix	1	1
ERR181789	4	Non-Mix	3	485	0.618557	Non-mix	1	1
ERR773809	4	Non-Mix	3	485	0.618557	Non-mix	1	1
ERR161058	4	Non-Mix	3	486	0.617284	Non-mix	1	1
ERR176659	4	Non-Mix	2	325	0.615385	Non-mix	1	1
ERR161200	3	Non-Mix	3	489	0.613497	Non-mix	1	1
ERR181679	4	Non-Mix	2	326	0.613497	Non-mix	1	1
ERR212031	3	Non-Mix	3	489	0.613497	Non-mix	1	1
ERR216934	3	Non-Mix	3	489	0.613497	Non-mix	1	1
ERR176815	4	Non-Mix	3	490	0.612245	Non-mix	1	1
ERR473295	4	Non-Mix	3	490	0.612245	Non-mix	1	1
ERR161186	4	Non-Mix	2	327	0.611621	Non-mix	1	1
ERR176753	4	Non-Mix	2	327	0.611621	Non-mix	1	1
ERR176617	4	Non-Mix	2	330	0.606061	Non-mix	1	1
ERR211994	4	Non-Mix	2	330	0.606061	Non-mix	1	1
ERR473336	4	Non-mix	3	496	0.604839	Non-mix	1	1
ERR181924	4	Non-Mix	2	331	0.60423	Non-mix	1	1
ERR245776	4	Non-Mix	2	334	0.598802	Non-mix	1	1
ERR182004	4	Non-Mix	2	335	0.597015	Non-mix	1	1
ERR473293	4	Non-Mix	2	335	0.597015	Non-mix	1	1
ERR164013	4	Non-Mix	3	505	0.594059	Non-mix	1	1
ERR473306	4	Non-Mix	3	505	0.594059	Non-mix	1	1
ERR473353	1	Non-mix	5	842	0.593824	Non-mix	1	1
ERR176457	4	Non-mix	2	337	0.593472	Non-mix	1	1
ERR212077	4	Non-Mix	2	337	0.593472	Non-mix	1	1
ERR473298	4	Non-Mix	3	507	0.591716	Non-mix	1	1
ERR161179	4	Non-Mix	3	508	0.590551	Non-mix	1	1
ERR182055	4	Non-Mix	3	509	0.589391	Non-mix	1	1
ERR161102	4	Non-Mix	3	511	0.587084	Non-mix	1	1
ERR245815	4	Non-Mix	2	341	0.58651	Non-mix	1	1
ERR176801	4	Non-Mix	2	342	0.584795	Non-mix	1	1
ERR779679	1	Non-Mix	5	855	0.584795	Non-mix	1	1
ERR176786	4	Non-Mix	3	514	0.583658	Non-mix	1	1
ERR212095	4	Non-Mix	3	514	0.583658	Non-mix	1	1
ERR212119	4	Non-Mix	2	343	0.58309	Non-mix	1	1
ERR176647	4	Non-Mix	3	515	0.582524	Non-mix	1	1
ERR190355	4	Non-Mix	3	515	0.582524	Non-mix	1	1
ERR736873	4	Non-Mix	3	515	0.582524	Non-mix	1	1
ERR736853	4	Non-Mix	3	516	0.581395	Non-mix	1	1
ERR036199	4	Non-Mix	2	346	0.578035	Non-mix	1	1
ERR212111	1	Non-Mix	5	866	0.577367	Non-mix	1	1
ERR176530	4	Non-mix	3	520	0.576923	Non-mix	1	1
ERR221578	1	Non-Mix	5	867	0.576701	Non-mix	1	1
ERR126632	4	Non-Mix	3	522	0.574713	Non-mix	1	1
ERR176763	4	Non-Mix	2	348	0.574713	Non-mix	1	1
ERR190397	4	Non-Mix	3	522	0.574713	Non-mix	1	1
ERR221533	4	Non-Mix	3	522	0.574713	Non-mix	1	1
ERR176805	4	Non-Mix	3	523	0.573614	Non-mix	1	1
ERR181847	4	Non-Mix	3	523	0.573614	Non-mix	1	1
ERR323110	4	Non-mix	3	523	0.573614	Non-mix	1	1
ERR037493	4	Non-Mix	2	349	0.573066	Non-mix	1	1
ERR161035	4	Non-Mix	2	349	0.573066	Non-mix	1	1
ERR176472	4	Non-mix	2	349	0.573066	Non-mix	1	1
ERR176507	4	Non-Mix	2	349	0.573066	Non-mix	1	1
ERR181966	4	Non-Mix	2	349	0.573066	Non-mix	1	1
ERR245811	1	Non-Mix	5	873	0.572738	Non-mix	1	1
ERR190385	4	Non-Mix	3	524	0.572519	Non-mix	1	1
ERR473348	4	Non-Mix	3	524	0.572519	Non-mix	1	1
ERR176564	1	Non-Mix	5	875	0.571429	Non-mix	1	1
ERR323067	4	Non-Mix	2	350	0.571429	Non-mix	1	1
ERR181687	1	Non-Mix	5	876	0.570776	Non-mix	1	1
ERR037501	4	Non-mix	2	351	0.569801	Non-mix	1	1
ERR182030	4	Non-Mix	2	351	0.569801	Non-mix	1	1
ERR212109	1	Non-mix	5	878	0.569476	Non-mix	1	1
ERR161131	1	Non-Mix	5	880	0.568182	Non-mix	1	1
ERR176506	4	Non-Mix	2	352	0.568182	Non-mix	1	1
ERR182053	4	Non-Mix	2	352	0.568182	Non-mix	1	1
ERR473281	4	Non-Mix	2	352	0.568182	Non-mix	1	1
ERR161056	4	Non-Mix	2	353	0.566572	Non-mix	1	1
ERR221597	4	Non-Mix	2	353	0.566572	Non-mix	1	1
ERR161016	4	Non-Mix	2	354	0.564972	Non-mix	1	1
ERR181999	4	Non-Mix	2	354	0.564972	Non-mix	1	1
ERR176583	4	Non-Mix	3	532	0.56391	Non-mix	1	1
ERR212153	4	Non-Mix	2	355	0.56338	Non-mix	1	1
ERR216925	4	Non-Mix	2	355	0.56338	Non-mix	1	1
ERR323113	4	Non-mix	2	355	0.56338	Non-mix	1	1
ERR161160	4	Non-Mix	2	356	0.561798	Non-mix	1	1
ERR212061	4	Non-mix	2	356	0.561798	Non-mix	1	1
ERR221564	4	Non-Mix	2	356	0.561798	Non-mix	1	1
ERR323098	4	Non-Mix	2	356	0.561798	Non-mix	1	1
ERR221528	4	Non-Mix	3	535	0.560748	Non-mix	1	1
ERR245747	3	Non-Mix	3	535	0.560748	Non-mix	1	1
ERR221557	1	Non-Mix	5	892	0.560538	Non-mix	1	1
ERR176687	4	Non-Mix	2	357	0.560224	Non-mix	1	1
ERR181780	4	Non-Mix	2	357	0.560224	Non-mix	1	1
ERR176632	4	Non-Mix	3	537	0.558659	Non-mix	1	1
ERR181690	4	Non-Mix	3	537	0.558659	Non-mix	1	1
ERR216970	4	Non-Mix	2	358	0.558659	Non-mix	1	1
ERR221565	4	Non-Mix	2	358	0.558659	Non-mix	1	1
ERR163957	4	Non-Mix	3	538	0.557621	Non-mix	1	1
ERR181823	4	Non-Mix	3	538	0.557621	Non-mix	1	1
ERR190395	4	Non-Mix	3	538	0.557621	Non-mix	1	1
ERR473317	4	Non-Mix	2	359	0.557103	Non-mix	1	1
ERR212099	4	Non-Mix	3	539	0.556586	Non-mix	1	1
ERR161188	4	Non-Mix	2	360	0.555556	Non-mix	1	1
ERR779675	4	Non-Mix	3	540	0.555556	Non-mix	1	1
ERR126638	4	Non-Mix	3	541	0.554529	Non-mix	1	1
ERR176519	4	Non-Mix	2	361	0.554017	Non-mix	1	1
ERR176699	4	Non-Mix	2	361	0.554017	Non-mix	1	1
ERR212035	4	Non-Mix	2	361	0.554017	Non-mix	1	1
ERR176744	4	Non-Mix	2	363	0.550964	Non-mix	1	1
ERR161134	4	Non-mix	2	364	0.549451	Non-mix	1	1
ERR181709	4	Non-Mix	2	364	0.549451	Non-mix	1	1
ERR212172	4	Non-Mix	2	364	0.549451	Non-mix	1	1
ERR190384	4	Non-Mix	2	365	0.547945	Non-mix	1	1
ERR181741	4	Non-Mix	2	366	0.546448	Non-mix	1	1
ERR181872	4	Non-Mix	2	366	0.546448	Non-mix	1	1
ERR181916	2	Non-Mix	3	551	0.544465	Non-mix	1	1
ERR164008	4	Non-Mix	2	368	0.543478	Non-mix	1	1
ERR176825	3	Non-Mix	3	552	0.543478	Non-mix	1	1
ERR181787	4	Non-Mix	2	368	0.543478	Non-mix	1	1
ERR181975	4	Non-Mix	3	557	0.5386	Non-mix	1	1
ERR161018	4	Non-Mix	2	375	0.533333	Non-mix	1	1
ERR036201	1	Non-Mix	3	574	0.522648	Non-mix	1	1
ERR221537	4	Non-Mix	3	576	0.520833	Non-mix	1	1
ERR176799	2	Non-Mix	3	592	0.506757	Non-mix	1	1
ERR212052	5	Non-Mix	7	1385	0.505415	Non-mix	1	1
ERR245762	4	Non-Mix	2	399	0.501253	Non-mix	1	1
ERR212055	4	Non-Mix	2	405	0.493827	Non-mix	1	1
ERR176447	4	Non-Mix	2	408	0.490196	Non-mix	1	1
ERR181996	4	Non-Mix	2	408	0.490196	Non-mix	1	1
ERR216908	4	Non-Mix	2	408	0.490196	Non-mix	1	1
ERR221529	4	Non-Mix	2	414	0.483092	Non-mix	1	1
ERR037477	4	Non-Mix	2	416	0.480769	Non-mix	1	1
ERR245698	1	Non-mix	4	836	0.478469	Non-mix	1	1
ERR245699	1	Non-Mix	4	836	0.478469	Non-mix	1	1
ERR190346	4	Non-Mix	2	419	0.477327	Non-mix	1	1
ERR473305	1	Non-Mix	4	839	0.476758	Non-mix	1	1
ERR245829	1	Non-Mix	4	847	0.472255	Non-mix	1	1
ERR212179	1	Non-Mix	4	853	0.468933	Non-mix	1	1
ERR212038	1	Non-Mix	3	645	0.465116	Non-mix	1	1
ERR163992	4	Non-Mix	2	431	0.464037	Non-mix	1	1
ERR182008	1	Non-Mix	4	864	0.462963	Non-mix	1	1
ERR216927	1	Non-Mix	3	648	0.462963	Non-mix	1	1
ERR323111	1	Non-Mix	4	871	0.459242	Non-mix	1	1
ERR176823	1	Non-Mix	4	873	0.45819	Non-mix	1	1
ERR176770	1	Non-Mix	3	655	0.458015	Non-mix	1	1
ERR037489	1	Non-Mix	4	874	0.457666	Non-mix	1	1
ERR181680	1	Non-mix	4	875	0.457143	Non-mix	1	1
ERR190361	1	Non-Mix	4	875	0.457143	Non-mix	1	1
ERR161138	1	Non-Mix	4	879	0.455063	Non-mix	1	1
ERR245646	3	Non-Mix	2	450	0.444444	Non-mix	1	1
ERR245726	3	Non-Mix	2	450	0.444444	Non-mix	1	1
ERR245796	3	Non-mix	2	450	0.444444	Non-mix	1	1
ERR037502	3	Non-Mix	2	451	0.443459	Non-mix	1	1
ERR181802	3	Non-Mix	2	451	0.443459	Non-mix	1	1
ERR245671	3	Non-mix	2	451	0.443459	Non-mix	1	1
ERR176455	3	Non-Mix	2	452	0.442478	Non-mix	1	1
ERR245753	3	Non-Mix	2	453	0.441501	Non-mix	1	1
ERR036209	3	Non-Mix	2	454	0.440529	Non-mix	1	1
ERR163961	3	Non-mix	2	454	0.440529	Non-mix	1	1
ERR190391	3	Non-Mix	2	454	0.440529	Non-mix	1	1
ERR245722	3	Non-Mix	2	454	0.440529	Non-mix	1	1
ERR245793	3	Non-Mix	2	454	0.440529	Non-mix	1	1
ERR245830	3	Non-Mix	2	454	0.440529	Non-mix	1	1
ERR245849	3	Non-Mix	2	454	0.440529	Non-mix	1	1
ERR036195	3	Non-mix	2	455	0.43956	Non-mix	1	1
ERR161061	3	Non-Mix	2	455	0.43956	Non-mix	1	1
ERR161072	3	Non-Mix	2	455	0.43956	Non-mix	1	1
ERR163945	3	Non-Mix	2	455	0.43956	Non-mix	1	1
ERR163976	3	Non-Mix	2	455	0.43956	Non-mix	1	1
ERR176523	3	Non-Mix	2	455	0.43956	Non-mix	1	1
ERR176716	3	Non-Mix	2	455	0.43956	Non-mix	1	1
ERR181773	3	Non-Mix	2	455	0.43956	Non-mix	1	1
ERR182032	3	Non-Mix	2	455	0.43956	Non-mix	1	1
ERR245669	3	Non-Mix	2	455	0.43956	Non-mix	1	1
ERR181797	3	Non-Mix	2	457	0.437637	Non-mix	1	1
ERR212139	3	Non-Mix	2	457	0.437637	Non-mix	1	1
ERR245682	3	Non-Mix	2	457	0.437637	Non-mix	1	1
ERR037488	3	Non-Mix	2	458	0.436681	Non-mix	1	1
ERR181766	3	Non-Mix	2	458	0.436681	Non-mix	1	1
ERR323074	3	Non-Mix	2	458	0.436681	Non-mix	1	1
ERR773790	3	Non-Mix	2	458	0.436681	Non-mix	1	1
ERR323099	3	Non-Mix	2	460	0.434783	Non-mix	1	1
ERR245777	3	Non-Mix	2	461	0.433839	Non-mix	1	1
ERR736881	3	Non-Mix	2	461	0.433839	Non-mix	1	1
ERR036193	3	Non-Mix	2	462	0.4329	Non-mix	1	1
ERR245840	3	Non-Mix	2	462	0.4329	Non-mix	1	1
ERR037492	3	Non-Mix	2	465	0.430108	Non-mix	1	1
ERR176577	3	Non-Mix	2	465	0.430108	Non-mix	1	1
ERR181683	3	Non-Mix	2	465	0.430108	Non-mix	1	1
ERR181707	3	Non-Mix	2	465	0.430108	Non-mix	1	1
ERR212027	3	Non-Mix	2	465	0.430108	Non-mix	1	1
ERR245689	3	Non-Mix	2	465	0.430108	Non-mix	1	1
ERR245713	3	Non-Mix	2	465	0.430108	Non-mix	1	1
ERR245715	3	Non-Mix	2	465	0.430108	Non-mix	1	1
ERR245732	3	Non-Mix	2	465	0.430108	Non-mix	1	1
ERR163974	3	Non-Mix	2	466	0.429185	Non-mix	1	1
ERR176676	3	Non-Mix	2	466	0.429185	Non-mix	1	1
ERR181804	3	Non-Mix	2	466	0.429185	Non-mix	1	1
ERR245792	3	Non-Mix	2	466	0.429185	Non-mix	1	1
ERR181692	3	Non-Mix	2	467	0.428266	Non-mix	1	1
ERR181790	3	Non-Mix	2	467	0.428266	Non-mix	1	1
ERR181842	3	Non-Mix	2	467	0.428266	Non-mix	1	1
ERR212017	3	Non-mix	2	467	0.428266	Non-mix	1	1
ERR245757	3	Non-Mix	2	467	0.428266	Non-mix	1	1
ERR212146	3	Non-Mix	2	468	0.42735	Non-mix	1	1
ERR245668	3	Non-Mix	2	468	0.42735	Non-mix	1	1
ERR245684	3	Non-Mix	2	468	0.42735	Non-mix	1	1
ERR190347	3	Non-Mix	2	469	0.426439	Non-mix	1	1
ERR245704	3	Non-Mix	2	469	0.426439	Non-mix	1	1
ERR176731	3	Non-mix	2	470	0.425532	Non-mix	1	1
ERR176662	3	Non-Mix	2	472	0.423729	Non-mix	1	1
ERR181693	3	Non-Mix	2	472	0.423729	Non-mix	1	1
ERR736852	3	Non-Mix	2	472	0.423729	Non-mix	1	1
ERR181718	3	Non-Mix	2	473	0.422833	Non-mix	1	1
ERR182044	3	Non-mix	2	473	0.422833	Non-mix	1	1
ERR211997	3	Non-Mix	2	473	0.422833	Non-mix	1	1
ERR323065	3	Non-Mix	2	473	0.422833	Non-mix	1	1
ERR126620	3	Non-Mix	2	474	0.421941	Non-mix	1	1
ERR245803	3	Non-Mix	2	474	0.421941	Non-mix	1	1
ERR323097	3	Non-mix	2	474	0.421941	Non-mix	1	1
ERR736838	3	Non-Mix	2	474	0.421941	Non-mix	1	1
ERR736845	3	Non-Mix	2	474	0.421941	Non-mix	1	1
ERR176497	3	Non-Mix	2	475	0.421053	Non-mix	1	1
ERR736861	3	Non-Mix	2	475	0.421053	Non-mix	1	1
ERR036210	3	Non-Mix	2	476	0.420168	Non-mix	1	1
ERR161145	3	Non-Mix	2	476	0.420168	Non-mix	1	1
ERR181713	3	Non-mix	2	476	0.420168	Non-mix	1	1
ERR181763	3	Non-Mix	2	476	0.420168	Non-mix	1	1
ERR212029	3	Non-Mix	2	476	0.420168	Non-mix	1	1
ERR161047	4	Non-Mix	2	477	0.419287	Non-mix	1	1
ERR161167	3	Non-Mix	2	477	0.419287	Non-mix	1	1
ERR181817	3	Non-Mix	2	477	0.419287	Non-mix	1	1
ERR212132	4	Non-Mix	2	477	0.419287	Non-mix	1	1
ERR212170	3	Non-Mix	2	477	0.419287	Non-mix	1	1
ERR245766	3	Non-Mix	2	477	0.419287	Non-mix	1	1
ERR736877	3	Non-Mix	2	477	0.419287	Non-mix	1	1
ERR036243	3	Non-Mix	2	478	0.41841	Non-mix	1	1
ERR773786	3	Non-Mix	2	478	0.41841	Non-mix	1	1
ERR161028	4	Non-Mix	2	479	0.417537	Non-mix	1	1
ERR161095	4	Non-Mix	2	479	0.417537	Non-mix	1	1
ERR161169	3	Non-Mix	2	479	0.417537	Non-mix	1	1
ERR176670	3	Non-Mix	2	479	0.417537	Non-mix	1	1
ERR176791	3	Non-Mix	2	479	0.417537	Non-mix	1	1
ERR181717	3	Non-Mix	2	479	0.417537	Non-mix	1	1
ERR181883	3	Non-Mix	2	479	0.417537	Non-mix	1	1
ERR245702	3	Non-mix	2	479	0.417537	Non-mix	1	1
ERR245768	3	Non-Mix	2	479	0.417537	Non-mix	1	1
ERR036218	3	Non-Mix	2	480	0.416667	Non-mix	1	1
ERR126612	4	Non-Mix	2	480	0.416667	Non-mix	1	1
ERR164011	3	Non-Mix	2	480	0.416667	Non-mix	1	1
ERR182043	4	Non-Mix	2	480	0.416667	Non-mix	1	1
ERR323052	3	Non-Mix	2	480	0.416667	Non-mix	1	1
ERR736858	3	Non-Mix	2	480	0.416667	Non-mix	1	1
ERR161198	3	Non-mix	2	481	0.4158	Non-mix	1	1
ERR176471	3	Non-mix	2	481	0.4158	Non-mix	1	1
ERR181859	4	Non-Mix	2	481	0.4158	Non-mix	1	1
ERR190333	3	Non-Mix	2	481	0.4158	Non-mix	1	1
ERR212169	4	Non-Mix	2	481	0.4158	Non-mix	1	1
ERR245789	3	Non-Mix	2	481	0.4158	Non-mix	1	1
ERR176504	3	Non-Mix	2	482	0.414938	Non-mix	1	1
ERR176626	4	Non-Mix	2	482	0.414938	Non-mix	1	1
ERR190372	3	Non-Mix	2	482	0.414938	Non-mix	1	1
ERR216982	4	Non-Mix	2	482	0.414938	Non-mix	1	1
ERR323042	4	Non-Mix	2	482	0.414938	Non-mix	1	1
ERR176481	3	Non-Mix	2	483	0.414079	Non-mix	1	1
ERR176628	4	Non-Mix	2	483	0.414079	Non-mix	1	1
ERR190408	3	Non-Mix	2	483	0.414079	Non-mix	1	1
ERR245774	4	Non-mix	2	483	0.414079	Non-mix	1	1
ERR736843	3	Non-Mix	2	483	0.414079	Non-mix	1	1
ERR181863	3	Non-Mix	2	484	0.413223	Non-mix	1	1
ERR182031	4	Non-Mix	2	484	0.413223	Non-mix	1	1
ERR736812	4	Non-Mix	2	484	0.413223	Non-mix	1	1
ERR736864	3	Non-Mix	2	484	0.413223	Non-mix	1	1
ERR779651	4	Non-Mix	2	484	0.413223	Non-mix	1	1
ERR161064	3	Non-Mix	2	485	0.412371	Non-mix	1	1
ERR161065	3	Non-Mix	2	485	0.412371	Non-mix	1	1
ERR176601	3	Non-Mix	2	485	0.412371	Non-mix	1	1
ERR181856	3	Non-Mix	2	485	0.412371	Non-mix	1	1
ERR126616	3	Non-Mix	2	486	0.411523	Non-mix	1	1
ERR221576	3	Non-Mix	2	486	0.411523	Non-mix	1	1
ERR736878	3	Non-Mix	2	486	0.411523	Non-mix	1	1
ERR161107	3	Non-mix	2	487	0.410678	Non-mix	1	1
ERR181906	3	Non-Mix	2	487	0.410678	Non-mix	1	1
ERR181970	3	Non-Mix	2	487	0.410678	Non-mix	1	1
ERR181771	3	Non-Mix	2	488	0.409836	Non-mix	1	1
ERR216937	3	Non-Mix	2	488	0.409836	Non-mix	1	1
ERR163973	3	Non-Mix	2	489	0.408998	Non-mix	1	1
ERR181994	3	Non-Mix	2	489	0.408998	Non-mix	1	1
ERR126640	3	Non-Mix	2	491	0.407332	Non-mix	1	1
ERR245687	3	Non-Mix	2	492	0.406504	Non-mix	1	1
ERR176466	3	Non-Mix	2	493	0.40568	Non-mix	1	1
ERR245694	3	Non-Mix	2	494	0.404858	Non-mix	1	1
ERR181830	3	Non-Mix	2	495	0.40404	Non-mix	1	1
ERR124641	4	Non-Mix	2	501	0.399202	Non-mix	1	1
ERR181919	3	Non-Mix	2	506	0.395257	Non-mix	1	1
ERR181882	4	Non-Mix	2	513	0.389864	Non-mix	1	1
ERR473369	4	Non-Mix	2	515	0.38835	Non-mix	1	1
ERR036249	4	Non-Mix	2	519	0.385356	Non-mix	1	1
ERR181697	4	Non-Mix	2	519	0.385356	Non-mix	1	1
ERR473331	3	Non-Mix	2	519	0.385356	Non-mix	1	1
ERR161036	4	Non-Mix	2	520	0.384615	Non-mix	1	1
ERR245759	4	Non-Mix	2	520	0.384615	Non-mix	1	1
ERR190358	4	Non-Mix	2	526	0.380228	Non-mix	1	1
ERR126643	4	Non-Mix	2	530	0.377358	Non-mix	1	1
ERR181822	4	Non-Mix	2	530	0.377358	Non-mix	1	1
ERR161086	3	Non-Mix	2	532	0.37594	Non-mix	1	1
ERR126619	4	Non-Mix	2	536	0.373134	Non-mix	1	1
ERR323077	4	Non-Mix	2	537	0.372439	Non-mix	1	1
ERR245662	1	Non-Mix	3	814	0.36855	Non-mix	1	1
ERR190402	3	Non-Mix	2	545	0.366972	Non-mix	1	1
ERR181821	2	Non-Mix	2	552	0.362319	Non-mix	1	1
ERR221545	2	Non-Mix	2	552	0.362319	Non-mix	1	1
ERR221574	2	Non-mix	2	552	0.362319	Non-mix	1	1
ERR176597	1	Non-Mix	3	829	0.361882	Non-mix	1	1
ERR161062	3	Non-Mix	2	553	0.361664	Non-mix	1	1
ERR190401	2	Non-Mix	2	553	0.361664	Non-mix	1	1
ERR473351	4	Non-Mix	2	554	0.361011	Non-mix	1	1
ERR176498	3	Non-Mix	2	555	0.36036	Non-mix	1	1
ERR181703	3	Non-Mix	2	555	0.36036	Non-mix	1	1
ERR181936	1	Non-Mix	3	833	0.360144	Non-mix	1	1
ERR161048	5	Non-Mix	5	1390	0.359712	Non-mix	1	1
ERR212022	1	Non-Mix	3	834	0.359712	Non-mix	1	1
ERR245691	1	Non-Mix	3	836	0.358852	Non-mix	1	1
ERR126639	1	Non-Mix	3	837	0.358423	Non-mix	1	1
ERR221582	1	Non-mix	3	837	0.358423	Non-mix	1	1
ERR736828	1	Non-Mix	3	840	0.357143	Non-mix	1	1
ERR211991	1	Non-mix	3	844	0.35545	Non-mix	1	1
ERR245836	1	Non-mix	3	844	0.35545	Non-mix	1	1
ERR245822	1	Non-Mix	2	563	0.35524	Non-mix	1	1
ERR245651	1	Non-Mix	3	847	0.354191	Non-mix	1	1
ERR245670	1	Non-Mix	3	847	0.354191	Non-mix	1	1
ERR161085	1	Non-Mix	3	848	0.353774	Non-mix	1	1
ERR037510	1	Non-Mix	2	572	0.34965	Non-mix	1	1
ERR037521	1	Non-Mix	2	575	0.347826	Non-mix	1	1
ERR212000	4	Non-mix	2	575	0.347826	Non-mix	1	1
ERR161059	1	Non-Mix	3	864	0.347222	Non-mix	1	1
ERR245703	1	Non-Mix	2	576	0.347222	Non-mix	1	1
ERR212178	1	Non-Mix	3	866	0.34642	Non-mix	1	1
ERR473297	1	Non-Mix	3	866	0.34642	Non-mix	1	1
ERR216988	1	Non-Mix	3	870	0.344828	Non-mix	1	1
ERR176570	1	Non-Mix	3	872	0.344037	Non-mix	1	1
ERR216902	1	Non-Mix	2	582	0.343643	Non-mix	1	1
ERR212084	1	Non-Mix	3	875	0.342857	Non-mix	1	1
ERR181860	1	Non-Mix	3	877	0.342075	Non-mix	1	1
ERR176485	1	Non-Mix	3	880	0.340909	Non-mix	1	1
ERR736805	2	Non-Mix	2	588	0.340136	Non-mix	1	1
ERR245742	1	Non-Mix	3	886	0.3386	Non-mix	1	1
ERR164019	1	Non-Mix	3	889	0.337458	Non-mix	1	1
ERR181831	1	Non-Mix	3	891	0.3367	Non-mix	1	1
ERR212110	1	Non-Mix	3	910	0.32967	Non-mix	1	1
ERR221573	2	Non-Mix	2	607	0.329489	Non-mix	1	1
ERR182024	1	Non-Mix	2	631	0.316957	Non-mix	1	1
ERR176449	4	Non-Mix	1	316	0.316456	Non-mix	1	1
ERR216992	4	Non-Mix	1	316	0.316456	Non-mix	1	1
ERR221586	4	Non-mix	1	316	0.316456	Non-mix	1	1
ERR037478	4	Non-Mix	1	317	0.315457	Non-mix	1	1
ERR161103	4	Non-Mix	1	318	0.314465	Non-mix	1	1
ERR182034	4	Non-Mix	1	318	0.314465	Non-mix	1	1
ERR323094	4	Non-Mix	1	318	0.314465	Non-mix	1	1
ERR176792	4	Non-Mix	1	322	0.310559	Non-mix	1	1
ERR164005	1	Non-Mix	2	647	0.309119	Non-mix	1	1
ERR163982	1	Non-Mix	2	648	0.308642	Non-mix	1	1
ERR216969	4	Non-Mix	1	324	0.308642	Non-mix	1	1
ERR212067	1	Non-mix	2	649	0.308166	Non-mix	1	1
ERR176590	4	Non-Mix	1	325	0.307692	Non-mix	1	1
ERR176768	4	Non-Mix	1	325	0.307692	Non-mix	1	1
ERR181964	4	Non-Mix	1	325	0.307692	Non-mix	1	1
ERR181912	1	Non-Mix	2	652	0.306748	Non-mix	1	1
ERR211995	4	Non-Mix	1	326	0.306748	Non-mix	1	1
ERR212046	4	Non-Mix	1	326	0.306748	Non-mix	1	1
ERR212151	4	Non-Mix	1	326	0.306748	Non-mix	1	1
ERR037536	1	Non-Mix	2	653	0.306279	Non-mix	1	1
ERR176508	4	Non-Mix	1	327	0.30581	Non-mix	1	1
ERR037518	4	Non-Mix	1	328	0.304878	Non-mix	1	1
ERR216920	4	Non-Mix	1	328	0.304878	Non-mix	1	1
ERR036227	4	Non-Mix	1	329	0.303951	Non-mix	1	1
ERR176829	4	Non-Mix	1	330	0.30303	Non-mix	1	1
ERR190375	4	Non-Mix	1	330	0.30303	Non-mix	1	1
ERR163969	4	Non-Mix	1	331	0.302115	Non-mix	1	1
ERR176483	1	Non-Mix	2	662	0.302115	Non-mix	1	1
ERR212143	4	Non-Mix	1	331	0.302115	Non-mix	1	1
ERR245733	4	Non-Mix	1	331	0.302115	Non-mix	1	1
ERR036212	4	Non-Mix	1	332	0.301205	Non-mix	1	1
ERR161063	1	Non-mix	2	666	0.3003	Non-mix	1	1
ERR161113	4	Non-Mix	1	333	0.3003	Non-mix	1	1
ERR163944	4	Non-Mix	1	333	0.3003	Non-mix	1	1
ERR190376	4	Non-Mix	1	333	0.3003	Non-mix	1	1
ERR176596	4	Non-Mix	1	334	0.299401	Non-mix	1	1
ERR181855	4	Non-Mix	1	334	0.299401	Non-mix	1	1
ERR473288	4	Non-Mix	1	334	0.299401	Non-mix	1	1
ERR161110	4	Non-Mix	1	335	0.298507	Non-mix	1	1
ERR773787	4	Non-Mix	1	335	0.298507	Non-mix	1	1
ERR176546	4	Non-Mix	1	336	0.297619	Non-mix	1	1
ERR163993	4	Non-Mix	1	337	0.296736	Non-mix	1	1
ERR176558	4	Non-mix	1	337	0.296736	Non-mix	1	1
ERR176675	4	Non-Mix	1	338	0.295858	Non-mix	1	1
ERR245778	4	Non-Mix	1	339	0.294985	Non-mix	1	1
ERR037490	4	Non-Mix	1	341	0.293255	Non-mix	1	1
ERR212174	4	Non-Mix	1	341	0.293255	Non-mix	1	1
ERR163934	4	Non-Mix	1	342	0.292398	Non-mix	1	1
ERR245818	4	Non-Mix	1	342	0.292398	Non-mix	1	1
ERR221614	4	Non-Mix	1	345	0.289855	Non-mix	1	1
ERR036225	4	Non-Mix	1	346	0.289017	Non-mix	1	1
ERR161132	4	Non-Mix	1	346	0.289017	Non-mix	1	1
ERR245787	4	Non-Mix	1	346	0.289017	Non-mix	1	1
ERR212162	4	Non-Mix	1	348	0.287356	Non-mix	1	1
ERR036240	4	Non-Mix	1	349	0.286533	Non-mix	1	1
ERR161070	4	Non-Mix	1	349	0.286533	Non-mix	1	1
ERR190339	4	Non-Mix	1	349	0.286533	Non-mix	1	1
ERR176463	4	Non-Mix	1	350	0.285714	Non-mix	1	1
ERR176629	4	Non-Mix	1	350	0.285714	Non-mix	1	1
ERR211999	4	Non-Mix	1	350	0.285714	Non-mix	1	1
ERR245769	4	Non-Mix	1	350	0.285714	Non-mix	1	1
ERR161166	4	Non-Mix	1	351	0.2849	Non-mix	1	1
ERR164001	4	Non-Mix	1	351	0.2849	Non-mix	1	1
ERR176452	4	Non-Mix	1	351	0.2849	Non-mix	1	1
ERR176496	4	Non-Mix	1	351	0.2849	Non-mix	1	1
ERR190362	4	Non-Mix	1	351	0.2849	Non-mix	1	1
ERR163997	4	Non-Mix	1	352	0.284091	Non-mix	1	1
ERR182029	4	Non-Mix	1	352	0.284091	Non-mix	1	1
ERR221549	4	Non-mix	1	352	0.284091	Non-mix	1	1
ERR323117	4	Non-Mix	1	352	0.284091	Non-mix	1	1
ERR037529	4	Non-mix	1	353	0.283286	Non-mix	1	1
ERR176542	4	Non-Mix	1	353	0.283286	Non-mix	1	1
ERR190374	4	Non-Mix	1	353	0.283286	Non-mix	1	1
ERR212019	4	Non-Mix	1	353	0.283286	Non-mix	1	1
ERR212130	4	Non-Mix	1	354	0.282486	Non-mix	1	1
ERR216946	4	Non-Mix	1	354	0.282486	Non-mix	1	1
ERR161165	4	Non-mix	1	355	0.28169	Non-mix	1	1
ERR176499	4	Non-Mix	1	355	0.28169	Non-mix	1	1
ERR182038	4	Non-Mix	1	355	0.28169	Non-mix	1	1
ERR182039	4	Non-Mix	1	355	0.28169	Non-mix	1	1
ERR773791	4	Non-Mix	1	355	0.28169	Non-mix	1	1
ERR037534	4	Non-Mix	1	356	0.280899	Non-mix	1	1
ERR161168	4	Non-Mix	1	356	0.280899	Non-mix	1	1
ERR176552	4	Non-mix	1	356	0.280899	Non-mix	1	1
ERR176691	4	Non-Mix	1	356	0.280899	Non-mix	1	1
ERR176692	4	Non-Mix	1	356	0.280899	Non-mix	1	1
ERR181998	4	Non-Mix	1	356	0.280899	Non-mix	1	1
ERR182016	4	Non-Mix	1	356	0.280899	Non-mix	1	1
ERR182056	4	Non-mix	1	356	0.280899	Non-mix	1	1
ERR212118	4	Non-Mix	1	356	0.280899	Non-mix	1	1
ERR124637	4	Non-mix	1	357	0.280112	Non-mix	1	1
ERR176806	4	Non-Mix	1	357	0.280112	Non-mix	1	1
ERR181814	4	Non-Mix	1	357	0.280112	Non-mix	1	1
ERR176566	4	Non-Mix	1	358	0.27933	Non-mix	1	1
ERR176760	4	Non-Mix	1	358	0.27933	Non-mix	1	1
ERR181925	4	Non-Mix	1	358	0.27933	Non-mix	1	1
ERR190406	4	Non-Mix	1	358	0.27933	Non-mix	1	1
ERR212072	4	Non-Mix	1	358	0.27933	Non-mix	1	1
ERR190354	4	Non-Mix	1	359	0.278552	Non-mix	1	1
ERR221552	4	Non-mix	1	359	0.278552	Non-mix	1	1
ERR221560	4	Non-Mix	1	359	0.278552	Non-mix	1	1
ERR779654	4	Non-Mix	1	359	0.278552	Non-mix	1	1
ERR161115	4	Non-Mix	1	360	0.277778	Non-mix	1	1
ERR176750	4	Non-Mix	1	360	0.277778	Non-mix	1	1
ERR182022	4	Non-Mix	1	360	0.277778	Non-mix	1	1
ERR211996	4	Non-Mix	1	360	0.277778	Non-mix	1	1
ERR037480	4	Non-Mix	1	361	0.277008	Non-mix	1	1
ERR037537	4	Non-Mix	1	361	0.277008	Non-mix	1	1
ERR161152	4	Non-Mix	1	361	0.277008	Non-mix	1	1
ERR176562	4	Non-Mix	1	361	0.277008	Non-mix	1	1
ERR176727	4	Non-Mix	1	361	0.277008	Non-mix	1	1
ERR176764	4	Non-mix	1	361	0.277008	Non-mix	1	1
ERR176773	4	Non-Mix	1	361	0.277008	Non-mix	1	1
ERR245746	4	Non-Mix	1	361	0.277008	Non-mix	1	1
ERR176812	4	Non-Mix	1	362	0.276243	Non-mix	1	1
ERR182023	4	Non-Mix	1	362	0.276243	Non-mix	1	1
ERR190335	4	Non-Mix	1	362	0.276243	Non-mix	1	1
ERR176669	4	Non-Mix	1	363	0.275482	Non-mix	1	1
ERR181944	4	Non-Mix	1	363	0.275482	Non-mix	1	1
ERR212040	4	Non-Mix	1	363	0.275482	Non-mix	1	1
ERR245683	4	Non-Mix	1	363	0.275482	Non-mix	1	1
ERR779680	4	Non-Mix	1	364	0.274725	Non-mix	1	1
ERR161076	4	Non-Mix	1	365	0.273973	Non-mix	1	1
ERR176685	4	Non-Mix	1	365	0.273973	Non-mix	1	1
ERR181714	4	Non-Mix	1	365	0.273973	Non-mix	1	1
ERR181765	4	Non-Mix	1	365	0.273973	Non-mix	1	1
ERR736862	4	Non-Mix	1	365	0.273973	Non-mix	1	1
ERR163950	4	Non-Mix	1	366	0.273224	Non-mix	1	1
ERR190390	4	Non-Mix	1	366	0.273224	Non-mix	1	1
ERR221615	4	Non-Mix	1	366	0.273224	Non-mix	1	1
ERR161189	4	Non-Mix	1	367	0.27248	Non-mix	1	1
ERR176627	4	Non-Mix	1	368	0.271739	Non-mix	1	1
ERR181939	4	Non-Mix	1	368	0.271739	Non-mix	1	1
ERR216979	4	Non-Mix	1	368	0.271739	Non-mix	1	1
ERR176581	4	Non-Mix	1	370	0.27027	Non-mix	1	1
ERR216980	4	Non-Mix	1	370	0.27027	Non-mix	1	1
ERR181737	4	Non-Mix	1	372	0.268817	Non-mix	1	1
ERR221589	4	Non-Mix	1	373	0.268097	Non-mix	1	1
ERR473329	4	Non-Mix	1	373	0.268097	Non-mix	1	1
ERR473319	4	Non-Mix	1	374	0.26738	Non-mix	1	1
ERR176698	4	Non-Mix	1	377	0.265252	Non-mix	1	1
ERR216910	4	Non-Mix	1	378	0.26455	Non-mix	1	1
ERR182010	1	Non-Mix	2	757	0.264201	Non-mix	1	1
ERR779664	1	Non-Mix	2	760	0.263158	Non-mix	1	1
ERR212102	1	Non-Mix	2	762	0.262467	Non-mix	1	1
ERR221569	1	Non-Mix	2	763	0.262123	Non-mix	1	1
ERR176470	4	Non-Mix	1	392	0.255102	Non-mix	1	1
ERR036196	4	Non-Mix	1	396	0.252525	Non-mix	1	1
ERR176797	4	Non-Mix	1	396	0.252525	Non-mix	1	1
ERR245813	1	Non-Mix	2	796	0.251256	Non-mix	1	1
ERR176492	4	Non-Mix	1	399	0.250627	Non-mix	1	1
ERR037531	4	Non-Mix	1	405	0.246914	Non-mix	1	1
ERR221548	4	Non-Mix	1	407	0.2457	Non-mix	1	1
ERR176673	4	Non-Mix	1	409	0.244499	Non-mix	1	1
ERR323112	4	Non-mix	1	409	0.244499	Non-mix	1	1
ERR164002	1	Non-Mix	2	823	0.243013	Non-mix	1	1
ERR037473	1	Non-Mix	2	824	0.242718	Non-mix	1	1
ERR176800	1	Non-Mix	2	828	0.241546	Non-mix	1	1
ERR176827	1	Non-Mix	2	829	0.241255	Non-mix	1	1
ERR212094	1	Non-Mix	2	829	0.241255	Non-mix	1	1
ERR221555	4	Non-Mix	1	417	0.239808	Non-mix	1	1
ERR181844	1	Non-Mix	2	838	0.238663	Non-mix	1	1
ERR182003	4	Non-Mix	1	419	0.238663	Non-mix	1	1
ERR181728	1	Non-Mix	2	844	0.236967	Non-mix	1	1
ERR161133	1	Non-Mix	2	847	0.236128	Non-mix	1	1
ERR181930	1	Non-Mix	2	848	0.235849	Non-mix	1	1
ERR736827	1	Non-mix	2	848	0.235849	Non-mix	1	1
ERR736844	1	Non-Mix	2	848	0.235849	Non-mix	1	1
ERR126605	1	Non-Mix	2	849	0.235571	Non-mix	1	1
ERR181793	1	Non-Mix	2	849	0.235571	Non-mix	1	1
ERR473320	1	Non-Mix	2	849	0.235571	Non-mix	1	1
ERR176661	1	Non-Mix	2	850	0.235294	Non-mix	1	1
ERR221596	1	Non-Mix	2	850	0.235294	Non-mix	1	1
ERR736807	1	Non-mix	2	851	0.235018	Non-mix	1	1
ERR161139	4	Non-Mix	1	426	0.234742	Non-mix	1	1
ERR736869	1	Non-Mix	2	852	0.234742	Non-mix	1	1
ERR773802	1	Non-Mix	2	852	0.234742	Non-mix	1	1
ERR176623	4	Non-mix	1	427	0.234192	Non-mix	1	1
ERR473296	4	Non-mix	1	427	0.234192	Non-mix	1	1
ERR176774	4	Non-Mix	1	428	0.233645	Non-mix	1	1
ERR736880	4	Non-Mix	1	428	0.233645	Non-mix	1	1
ERR181907	1	Non-Mix	2	859	0.232829	Non-mix	1	1
ERR176666	4	Non-Mix	1	431	0.232019	Non-mix	1	1
ERR212088	1	Non-Mix	2	862	0.232019	Non-mix	1	1
ERR176726	1	Non-Mix	2	863	0.23175	Non-mix	1	1
ERR212093	1	Non-Mix	2	864	0.231481	Non-mix	1	1
ERR212106	1	Non-Mix	2	865	0.231214	Non-mix	1	1
ERR190365	1	Non-Mix	2	866	0.230947	Non-mix	1	1
ERR323106	1	Non-Mix	2	866	0.230947	Non-mix	1	1
ERR190353	1	Non-Mix	2	867	0.230681	Non-mix	1	1
ERR221607	1	Non-Mix	2	867	0.230681	Non-mix	1	1
ERR212089	1	Non-Mix	2	873	0.229095	Non-mix	1	1
ERR221599	4	Non-Mix	1	437	0.228833	Non-mix	1	1
ERR161144	1	Non-Mix	2	878	0.22779	Non-mix	1	1
ERR176654	1	Non-Mix	2	878	0.22779	Non-mix	1	1
ERR181778	1	Non-Mix	2	879	0.227531	Non-mix	1	1
ERR126621	1	Non-Mix	2	880	0.227273	Non-mix	1	1
ERR190377	1	Non-Mix	2	880	0.227273	Non-mix	1	1
ERR212090	1	Non-mix	2	880	0.227273	Non-mix	1	1
ERR126607	1	Non-Mix	2	881	0.227015	Non-mix	1	1
ERR176618	1	Non-Mix	2	887	0.225479	Non-mix	1	1
ERR221606	1	Non-Mix	2	889	0.224972	Non-mix	1	1
ERR163995	4	Non-Mix	1	446	0.224215	Non-mix	1	1
ERR182017	1	Non-Mix	2	897	0.222965	Non-mix	1	1
ERR212131	1	Non-Mix	2	897	0.222965	Non-mix	1	1
ERR037546	3	Non-Mix	1	454	0.220264	Non-mix	1	1
ERR245676	3	Non-mix	1	458	0.218341	Non-mix	1	1
ERR245688	3	Non-Mix	1	458	0.218341	Non-mix	1	1
ERR245839	3	Non-Mix	1	458	0.218341	Non-mix	1	1
ERR163978	3	Non-Mix	1	459	0.217865	Non-mix	1	1
ERR181770	3	Non-Mix	1	460	0.217391	Non-mix	1	1
ERR181812	3	Non-Mix	1	460	0.217391	Non-mix	1	1
ERR161082	3	Non-Mix	1	461	0.21692	Non-mix	1	1
ERR190394	3	Non-Mix	1	467	0.214133	Non-mix	1	1
ERR212091	5	Non-Mix	3	1406	0.213371	Non-mix	1	1
ERR245800	4	Non-Mix	1	470	0.212766	Non-mix	1	1
ERR181955	4	Non-Mix	1	472	0.211864	Non-mix	1	1
ERR161019	4	Non-Mix	1	473	0.211416	Non-mix	1	1
ERR181704	4	Non-Mix	1	473	0.211416	Non-mix	1	1
ERR181815	3	Non-Mix	1	473	0.211416	Non-mix	1	1
ERR221551	4	Non-mix	1	474	0.21097	Non-mix	1	1
ERR736815	3	Non-mix	1	475	0.210526	Non-mix	1	1
ERR181836	4	Non-Mix	1	477	0.209644	Non-mix	1	1
ERR176739	4	Non-Mix	1	478	0.209205	Non-mix	1	1
ERR181851	3	Non-Mix	1	478	0.209205	Non-mix	1	1
ERR181853	4	Non-Mix	1	478	0.209205	Non-mix	1	1
ERR190410	4	Non-Mix	1	479	0.208768	Non-mix	1	1
ERR176674	3	Non-Mix	1	480	0.208333	Non-mix	1	1
ERR176454	4	Non-Mix	1	481	0.2079	Non-mix	1	1
ERR212117	4	Non-Mix	1	481	0.2079	Non-mix	1	1
ERR181684	4	Non-Mix	1	482	0.207469	Non-mix	1	1
ERR736803	4	Non-mix	1	482	0.207469	Non-mix	1	1
ERR164012	4	Non-Mix	1	483	0.207039	Non-mix	1	1
ERR163946	4	Non-Mix	1	484	0.206612	Non-mix	1	1
ERR190341	3	Non-Mix	1	484	0.206612	Non-mix	1	1
ERR212159	4	Non-Mix	1	484	0.206612	Non-mix	1	1
ERR161199	3	Non-Mix	1	485	0.206186	Non-mix	1	1
ERR211992	4	Non-mix	1	485	0.206186	Non-mix	1	1
ERR212152	4	Non-Mix	1	487	0.205339	Non-mix	1	1
ERR190357	3	Non-mix	1	489	0.204499	Non-mix	1	1
ERR190407	3	Non-Mix	1	491	0.203666	Non-mix	1	1
ERR126644	3	Non-Mix	1	495	0.20202	Non-mix	1	1
ERR176484	4	Non-Mix	1	504	0.198413	Non-mix	1	1
ERR181893	3	Non-Mix	1	505	0.19802	Non-mix	1	1
ERR212124	4	Non-Mix	1	513	0.194932	Non-mix	1	1
ERR181921	4	Non-Mix	1	520	0.192308	Non-mix	1	1
ERR181987	4	Non-Mix	1	522	0.191571	Non-mix	1	1
ERR216912	4	Non-Mix	1	522	0.191571	Non-mix	1	1
ERR323088	4	Non-Mix	1	539	0.185529	Non-mix	1	1
ERR773807	2	Non-Mix	1	544	0.183824	Non-mix	1	1
ERR245831	2	Non-Mix	1	549	0.182149	Non-mix	1	1
ERR181769	2	Non-Mix	1	551	0.181488	Non-mix	1	1
ERR212126	2	Non-Mix	1	551	0.181488	Non-mix	1	1
ERR212120	2	Non-Mix	1	552	0.181159	Non-mix	1	1
ERR221553	2	Non-Mix	1	552	0.181159	Non-mix	1	1
ERR181681	4	Non-Mix	1	554	0.180505	Non-mix	1	1
ERR773792	2	Non-Mix	1	555	0.18018	Non-mix	1	1
ERR245695	1	Non-Mix	1	572	0.174825	Non-mix	1	1
ERR036222	1	Non-Mix	1	573	0.17452	Non-mix	1	1
ERR036217	1	Non-mix	1	574	0.174216	Non-mix	1	1
ERR176456	1	Non-Mix	1	574	0.174216	Non-mix	1	1
ERR036213	1	Non-Mix	1	575	0.173913	Non-mix	1	1
ERR245647	1	Non-Mix	1	575	0.173913	Non-mix	1	1
ERR245656	1	Non-Mix	1	576	0.173611	Non-mix	1	1
ERR245784	1	Non-Mix	1	576	0.173611	Non-mix	1	1
ERR221593	1	Non-Mix	1	577	0.17331	Non-mix	1	1
ERR245652	1	Non-mix	1	577	0.17331	Non-mix	1	1
ERR245679	1	Non-Mix	1	577	0.17331	Non-mix	1	1
ERR245761	1	Non-Mix	1	577	0.17331	Non-mix	1	1
ERR212116	1	Non-Mix	1	580	0.172414	Non-mix	1	1
ERR779657	1	Non-Mix	1	580	0.172414	Non-mix	1	1
ERR212164	1	Non-Mix	1	581	0.172117	Non-mix	1	1
ERR212166	1	Non-Mix	1	581	0.172117	Non-mix	1	1
ERR245760	1	Non-Mix	1	582	0.171821	Non-mix	1	1
ERR736860	1	Non-Mix	1	583	0.171527	Non-mix	1	1
ERR773793	1	Non-Mix	1	586	0.170648	Non-mix	1	1
ERR176606	2	Non-Mix	1	587	0.170358	Non-mix	1	1
ERR181960	2	Non-Mix	1	587	0.170358	Non-mix	1	1
ERR212013	2	Non-Mix	1	587	0.170358	Non-mix	1	1
ERR212037	2	Non-Mix	1	587	0.170358	Non-mix	1	1
ERR036235	2	Non-Mix	1	588	0.170068	Non-mix	1	1
ERR181905	2	Non-Mix	1	588	0.170068	Non-mix	1	1
ERR190386	2	Non-Mix	1	588	0.170068	Non-mix	1	1
ERR181891	2	Non-Mix	1	589	0.169779	Non-mix	1	1
ERR221584	2	Non-Mix	1	590	0.169492	Non-mix	1	1
ERR181722	2	Non-Mix	1	591	0.169205	Non-mix	1	1
ERR181898	2	Non-Mix	1	591	0.169205	Non-mix	1	1
ERR190378	2	Non-Mix	1	592	0.168919	Non-mix	1	1
ERR190369	2	Non-Mix	1	593	0.168634	Non-mix	1	1
ERR473283	2	Non-Mix	1	593	0.168634	Non-mix	1	1
ERR221572	2	Non-Mix	1	594	0.16835	Non-mix	1	1
ERR212145	2	Non-Mix	1	610	0.163934	Non-mix	1	1
ERR473326	2	Non-Mix	1	610	0.163934	Non-mix	1	1
ERR181696	2	Non-Mix	1	611	0.163666	Non-mix	1	1
ERR245775	1	Non-Mix	1	619	0.161551	Non-mix	1	1
ERR245721	1	Non-Mix	1	622	0.160772	Non-mix	1	1
ERR245734	1	Non-Mix	1	624	0.160256	Non-mix	1	1
ERR037520	1	Non-Mix	1	630	0.15873	Non-mix	1	1
ERR181982	1	Non-Mix	1	631	0.158479	Non-mix	1	1
ERR245648	1	Non-Mix	1	639	0.156495	Non-mix	1	1
ERR245748	1	Non-Mix	1	641	0.156006	Non-mix	1	1
ERR161181	1	Non-Mix	1	642	0.155763	Non-mix	1	1
ERR161201	1	Non-Mix	1	642	0.155763	Non-mix	1	1
ERR036230	1	Non-Mix	1	644	0.15528	Non-mix	1	1
ERR036236	1	Non-Mix	1	644	0.15528	Non-mix	1	1
ERR176735	1	Non-mix	1	645	0.155039	Non-mix	1	1
ERR161089	1	Non-Mix	1	646	0.154799	Non-mix	1	1
ERR124640	1	Non-Mix	1	647	0.15456	Non-mix	1	1
ERR181862	1	Non-Mix	1	647	0.15456	Non-mix	1	1
ERR176788	1	Non-Mix	1	650	0.153846	Non-mix	1	1
ERR473349	1	Non-Mix	1	652	0.153374	Non-mix	1	1
ERR176517	1	Non-Mix	1	654	0.152905	Non-mix	1	1
ERR181949	1	Non-Mix	1	655	0.152672	Non-mix	1	1
ERR190345	1	Non-Mix	1	659	0.151745	Non-mix	1	1
ERR736866	1	Non-Mix	1	660	0.151515	Non-mix	1	1
ERR181969	1	Non-Mix	1	662	0.151057	Non-mix	1	1
ERR245844	1	Non-Mix	1	664	0.150602	Non-mix	1	1
ERR182009	1	Non-Mix	1	666	0.15015	Non-mix	1	1
ERR779660	1	Non-Mix	1	669	0.149477	Non-mix	1	1
ERR037496	1	Non-Mix	1	756	0.132275	Non-mix	1	1
ERR163963	1	Non-Mix	1	756	0.132275	Non-mix	1	1
ERR245672	1	Non-Mix	1	756	0.132275	Non-mix	1	1
ERR245727	1	Non-Mix	1	756	0.132275	Non-mix	1	1
ERR176453	1	Non-Mix	1	758	0.131926	Non-mix	1	1
ERR245843	1	Non-Mix	1	758	0.131926	Non-mix	1	1
ERR181794	1	Non-Mix	1	759	0.131752	Non-mix	1	1
ERR245751	1	Non-Mix	1	759	0.131752	Non-mix	1	1
ERR036223	1	Non-Mix	1	761	0.131406	Non-mix	1	1
ERR176637	1	Non-Mix	1	761	0.131406	Non-mix	1	1
ERR190336	1	Non-Mix	1	763	0.131062	Non-mix	1	1
ERR161106	1	Non-mix	1	846	0.118203	Non-mix	1	1
ERR037491	1	Non-Mix	1	852	0.117371	Non-mix	1	1
ERR212105	1	Non-Mix	1	860	0.116279	Non-mix	1	1
ERR176476	1	Non-Mix	1	861	0.116144	Non-mix	1	1
ERR212113	1	Non-Mix	1	864	0.115741	Non-mix	1	1
ERR212097	1	Non-Mix	1	876	0.114155	Non-mix	1	1
ERR323051	1	Non-Mix	1	879	0.113766	Non-mix	1	1
ERR163980	1	Non-Mix	1	881	0.113507	Non-mix	1	1
ERR176795	1	Non-Mix	1	888	0.112613	Non-mix	1	1
ERR323046	1	Non-Mix	1	889	0.112486	Non-mix	1	1
ERR473282	1	Non-Mix	1	894	0.111857	Non-mix	1	1
ERR181980	5	Non-Mix	1	1394	0.071736	Non-mix	1	1
ERR161044	5	Non-Mix	1	1412	0.0708215	Non-mix	1	1
ERR036186	2	Non-Mix	0	588	0	Non-mix	1	1
ERR036187	4	Non-Mix	0	412	0	Non-mix	1	1
ERR036188	4	Non-Mix	0	348	0	Non-mix	1	1
ERR036189	4	Non-mix	0	333	0	Non-mix	1	1
ERR036191	4	Non-mix	0	130	0	Non-mix	1	1
ERR036192	4	Non-Mix	0	344	0	Non-mix	1	1
ERR036197	4	Non-Mix	0	341	0	Non-mix	1	1
ERR036202	4	Non-Mix	0	361	0	Non-mix	1	1
ERR036203	4	Non-Mix	0	356	0	Non-mix	1	1
ERR036204	4	Non-Mix	0	323	0	Non-mix	1	1
ERR036206	4	Non-Mix	0	347	0	Non-mix	1	1
ERR036214	4	Non-Mix	0	360	0	Non-mix	1	1
ERR036219	4	Non-mix	0	130	0	Non-mix	1	1
ERR036220	4	Non-Mix	0	345	0	Non-mix	1	1
ERR036226	4	Non-Mix	0	362	0	Non-mix	1	1
ERR036228	4	Non-Mix	0	358	0	Non-mix	1	1
ERR036229	4	Non-Mix	0	503	0	Non-mix	1	1
ERR036231	4	Non-Mix	0	316	0	Non-mix	1	1
ERR036232	4	Non-Mix	0	316	0	Non-mix	1	1
ERR036234	4	Non-Mix	0	424	0	Non-mix	1	1
ERR036238	4	Non-Mix	0	360	0	Non-mix	1	1
ERR036239	4	Non-Mix	0	316	0	Non-mix	1	1
ERR036241	4	Non-Mix	0	315	0	Non-mix	1	1
ERR036242	4	Non-Mix	0	357	0	Non-mix	1	1
ERR036244	4	Non-Mix	0	345	0	Non-mix	1	1
ERR036245	4	Non-Mix	0	356	0	Non-mix	1	1
ERR036246	4	Non-Mix	0	354	0	Non-mix	1	1
ERR036247	4	Non-Mix	0	363	0	Non-mix	1	1
ERR037467	4	Non-mix	0	316	0	Non-mix	1	1
ERR037468	4	Non-Mix	0	132	0	Non-mix	1	1
ERR037470	4	Non-Mix	0	348	0	Non-mix	1	1
ERR037471	4	Non-Mix	0	330	0	Non-mix	1	1
ERR037472	4	Non-Mix	0	348	0	Non-mix	1	1
ERR037474	4	Non-Mix	0	342	0	Non-mix	1	1
ERR037475	4	Non-Mix	0	354	0	Non-mix	1	1
ERR037476	1	Non-Mix	0	576	0	Non-mix	1	1
ERR037479	4	Non-Mix	0	348	0	Non-mix	1	1
ERR037483	4	Non-mix	0	335	0	Non-mix	1	1
ERR037484	4	Non-Mix	0	325	0	Non-mix	1	1
ERR037485	4	Non-Mix	0	364	0	Non-mix	1	1
ERR037486	4	Non-Mix	0	349	0	Non-mix	1	1
ERR037487	4	Non-Mix	0	379	0	Non-mix	1	1
ERR037494	4	Non-Mix	0	392	0	Non-mix	1	1
ERR037495	4	Non-Mix	0	183	0	Non-mix	1	1
ERR037497	4	Non-Mix	0	339	0	Non-mix	1	1
ERR037498	4	Non-Mix	0	392	0	Non-mix	1	1
ERR037499	4	Non-Mix	0	336	0	Non-mix	1	1
ERR037500	4	Non-Mix	0	325	0	Non-mix	1	1
ERR037503	4	Non-Mix	0	352	0	Non-mix	1	1
ERR037505	4	Non-Mix	0	327	0	Non-mix	1	1
ERR037506	4	Non-Mix	0	318	0	Non-mix	1	1
ERR037507	4	Non-Mix	0	133	0	Non-mix	1	1
ERR037508	4	Non-Mix	0	359	0	Non-mix	1	1
ERR037509	4	Non-Mix	0	131	0	Non-mix	1	1
ERR037511	1	Non-Mix	0	574	0	Non-mix	1	1
ERR037512	4	Non-Mix	0	342	0	Non-mix	1	1
ERR037513	4	Non-mix	0	364	0	Non-mix	1	1
ERR037514	4	Non-Mix	0	316	0	Non-mix	1	1
ERR037515	4	Non-Mix	0	340	0	Non-mix	1	1
ERR037516	4	Non-Mix	0	389	0	Non-mix	1	1
ERR037517	4	Non-mix	0	130	0	Non-mix	1	1
ERR037519	1	Non-Mix	0	575	0	Non-mix	1	1
ERR037522	4	Non-mix	0	327	0	Non-mix	1	1
ERR037523	1	Non-Mix	0	622	0	Non-mix	1	1
ERR037524	4	Non-Mix	0	335	0	Non-mix	1	1
ERR037525	4	Non-Mix	0	354	0	Non-mix	1	1
ERR037527	4	Non-Mix	0	332	0	Non-mix	1	1
ERR037528	4	Non-Mix	0	316	0	Non-mix	1	1
ERR037530	4	Non-Mix	0	365	0	Non-mix	1	1
ERR037532	4	Non-Mix	0	338	0	Non-mix	1	1
ERR037533	4	Non-Mix	0	329	0	Non-mix	1	1
ERR037535	4	Non-Mix	0	334	0	Non-mix	1	1
ERR037538	4	Non-Mix	0	345	0	Non-mix	1	1
ERR037539	4	Non-Mix	0	326	0	Non-mix	1	1
ERR037540	4	Non-Mix	0	248	0	Non-mix	1	1
ERR037541	4	Non-Mix	0	504	0	Non-mix	1	1
ERR037542	4	Non-Mix	0	354	0	Non-mix	1	1
ERR037543	4	Non-Mix	0	274	0	Non-mix	1	1
ERR037545	4	Non-Mix	0	341	0	Non-mix	1	1
ERR037548	4	Non-Mix	0	359	0	Non-mix	1	1
ERR037549	4	Non-Mix	0	353	0	Non-mix	1	1
ERR037550	4	Non-Mix	0	320	0	Non-mix	1	1
ERR037551	2	Non-Mix	0	588	0	Non-mix	1	1
ERR037552	4	Non-Mix	0	340	0	Non-mix	1	1
ERR037553	4	Non-Mix	0	326	0	Non-mix	1	1
ERR037554	4	Non-Mix	0	352	0	Non-mix	1	1
ERR037555	1	Non-Mix	0	580	0	Non-mix	1	1
ERR124634	4	Non-Mix	0	386	0	Non-mix	1	1
ERR124635	4	Non-Mix	0	364	0	Non-mix	1	1
ERR124638	4	Non-Mix	0	399	0	Non-mix	1	1
ERR124643	4	Non-mix	0	355	0	Non-mix	1	1
ERR124645	3	Non-mix	0	482	0	Non-mix	1	1
ERR124647	4	Non-Mix	0	357	0	Non-mix	1	1
ERR124648	4	Non-Mix	0	364	0	Non-mix	1	1
ERR126603	4	Non-mix	0	419	0	Non-mix	1	1
ERR126604	3	Non-mix	0	484	0	Non-mix	1	1
ERR126609	4	Non-Mix	0	328	0	Non-mix	1	1
ERR126610	4	Non-mix	0	150	0	Non-mix	1	1
ERR126614	4	Non-mix	0	361	0	Non-mix	1	1
ERR126617	3	Non-Mix	0	486	0	Non-mix	1	1
ERR126622	4	Non-Mix	0	369	0	Non-mix	1	1
ERR126623	4	Non-Mix	0	338	0	Non-mix	1	1
ERR126624	4	Non-Mix	0	361	0	Non-mix	1	1
ERR126625	4	Non-Mix	0	408	0	Non-mix	1	1
ERR126627	4	Non-Mix	0	367	0	Non-mix	1	1
ERR126628	4	Non-mix	0	383	0	Non-mix	1	1
ERR126630	4	Non-Mix	0	359	0	Non-mix	1	1
ERR126631	1	Non-Mix	0	577	0	Non-mix	1	1
ERR126635	4	Non-Mix	0	132	0	Non-mix	1	1
ERR126636	1	Non-Mix	0	904	0	Non-mix	1	1
ERR126637	4	Non-Mix	0	361	0	Non-mix	1	1
ERR161012	4	Non-Mix	0	359	0	Non-mix	1	1
ERR161013	4	Non-Mix	0	368	0	Non-mix	1	1
ERR161015	4	Non-Mix	0	369	0	Non-mix	1	1
ERR161017	4	Non-mix	0	353	0	Non-mix	1	1
ERR161025	4	Non-Mix	0	346	0	Non-mix	1	1
ERR161029	4	Non-Mix	0	354	0	Non-mix	1	1
ERR161030	4	Non-Mix	0	392	0	Non-mix	1	1
ERR161031	1	Non-mix	0	652	0	Non-mix	1	1
ERR161032	4	Non-Mix	0	357	0	Non-mix	1	1
ERR161038	4	Non-Mix	0	342	0	Non-mix	1	1
ERR161041	4	Non-Mix	0	354	0	Non-mix	1	1
ERR161042	4	Non-Mix	0	135	0	Non-mix	1	1
ERR161051	4	Non-Mix	0	427	0	Non-mix	1	1
ERR161052	4	Non-Mix	0	132	0	Non-mix	1	1
ERR161057	4	Non-mix	0	351	0	Non-mix	1	1
ERR161060	4	Non-mix	0	360	0	Non-mix	1	1
ERR161066	4	Non-mix	0	223	0	Non-mix	1	1
ERR161068	4	Non-Mix	0	393	0	Non-mix	1	1
ERR161073	4	Non-Mix	0	335	0	Non-mix	1	1
ERR161080	4	Non-Mix	0	355	0	Non-mix	1	1
ERR161093	4	Non-Mix	0	200	0	Non-mix	1	1
ERR161094	4	Non-Mix	0	355	0	Non-mix	1	1
ERR161096	4	Non-Mix	0	384	0	Non-mix	1	1
ERR161100	1	Non-Mix	0	907	0	Non-mix	1	1
ERR161104	4	Non-Mix	0	351	0	Non-mix	1	1
ERR161105	4	Non-Mix	0	356	0	Non-mix	1	1
ERR161114	4	Non-Mix	0	342	0	Non-mix	1	1
ERR161116	4	Non-Mix	0	200	0	Non-mix	1	1
ERR161119	4	Non-Mix	0	360	0	Non-mix	1	1
ERR161121	1	Non-mix	0	911	0	Non-mix	1	1
ERR161127	4	Non-Mix	0	364	0	Non-mix	1	1
ERR161130	4	Non-Mix	0	357	0	Non-mix	1	1
ERR161135	4	Non-Mix	0	356	0	Non-mix	1	1
ERR161137	4	Non-Mix	0	352	0	Non-mix	1	1
ERR161140	4	Non-Mix	0	363	0	Non-mix	1	1
ERR161143	4	Non-Mix	0	374	0	Non-mix	1	1
ERR161147	4	Non-Mix	0	348	0	Non-mix	1	1
ERR161150	4	Non-Mix	0	347	0	Non-mix	1	1
ERR161153	4	Non-Mix	0	343	0	Non-mix	1	1
ERR161156	4	Non-Mix	0	354	0	Non-mix	1	1
ERR161157	4	Non-Mix	0	336	0	Non-mix	1	1
ERR161158	4	Non-Mix	0	360	0	Non-mix	1	1
ERR161161	1	Non-Mix	0	659	0	Non-mix	1	1
ERR161162	4	Non-Mix	0	316	0	Non-mix	1	1
ERR161163	4	Non-Mix	0	345	0	Non-mix	1	1
ERR161164	4	Non-Mix	0	358	0	Non-mix	1	1
ERR161172	4	Non-Mix	0	336	0	Non-mix	1	1
ERR161178	4	Non-mix	0	333	0	Non-mix	1	1
ERR161182	4	Non-Mix	0	353	0	Non-mix	1	1
ERR161185	4	Non-Mix	0	358	0	Non-mix	1	1
ERR161190	1	Non-Mix	0	584	0	Non-mix	1	1
ERR161191	4	Non-Mix	0	347	0	Non-mix	1	1
ERR161196	4	Non-Mix	0	153	0	Non-mix	1	1
ERR161197	4	Non-mix	0	316	0	Non-mix	1	1
ERR161202	4	Non-mix	0	384	0	Non-mix	1	1
ERR161203	4	Non-Mix	0	358	0	Non-mix	1	1
ERR163930	4	Non-Mix	0	476	0	Non-mix	1	1
ERR163933	4	Non-Mix	0	336	0	Non-mix	1	1
ERR163936	4	Non-Mix	0	385	0	Non-mix	1	1
ERR163941	4	Non-mix	0	367	0	Non-mix	1	1
ERR163952	1	Non-mix	0	579	0	Non-mix	1	1
ERR163953	4	Non-Mix	0	325	0	Non-mix	1	1
ERR163955	4	Non-Mix	0	353	0	Non-mix	1	1
ERR163956	4	Non-Mix	0	346	0	Non-mix	1	1
ERR163958	4	Non-mix	0	348	0	Non-mix	1	1
ERR163960	4	Non-Mix	0	424	0	Non-mix	1	1
ERR163967	4	Non-Mix	0	329	0	Non-mix	1	1
ERR163968	4	Non-Mix	0	329	0	Non-mix	1	1
ERR163972	1	Non-Mix	0	579	0	Non-mix	1	1
ERR163975	4	Non-Mix	0	333	0	Non-mix	1	1
ERR163981	4	Non-Mix	0	368	0	Non-mix	1	1
ERR163983	4	Non-Mix	0	369	0	Non-mix	1	1
ERR163984	4	Non-Mix	0	359	0	Non-mix	1	1
ERR163998	4	Non-Mix	0	316	0	Non-mix	1	1
ERR164000	1	Non-Mix	0	648	0	Non-mix	1	1
ERR164009	4	Non-Mix	0	430	0	Non-mix	1	1
ERR164010	4	Non-Mix	0	316	0	Non-mix	1	1
ERR164014	4	Non-mix	0	432	0	Non-mix	1	1
ERR164016	4	Non-Mix	0	352	0	Non-mix	1	1
ERR164017	4	Non-Mix	0	356	0	Non-mix	1	1
ERR164018	4	Non-Mix	0	355	0	Non-mix	1	1
ERR164020	4	Non-Mix	0	362	0	Non-mix	1	1
ERR164022	4	Non-Mix	0	354	0	Non-mix	1	1
ERR164023	4	Non-Mix	0	358	0	Non-mix	1	1
ERR176451	4	Non-Mix	0	346	0	Non-mix	1	1
ERR176459	4	Non-Mix	0	349	0	Non-mix	1	1
ERR176462	4	Non-Mix	0	344	0	Non-mix	1	1
ERR176465	4	Non-Mix	0	398	0	Non-mix	1	1
ERR176468	4	Non-Mix	0	362	0	Non-mix	1	1
ERR176469	4	Non-Mix	0	333	0	Non-mix	1	1
ERR176473	4	Non-Mix	0	362	0	Non-mix	1	1
ERR176474	4	Non-Mix	0	356	0	Non-mix	1	1
ERR176477	4	Non-Mix	0	360	0	Non-mix	1	1
ERR176478	4	Non-Mix	0	379	0	Non-mix	1	1
ERR176480	4	Non-Mix	0	350	0	Non-mix	1	1
ERR176482	4	Non-Mix	0	329	0	Non-mix	1	1
ERR176486	4	Non-Mix	0	428	0	Non-mix	1	1
ERR176487	4	Non-Mix	0	433	0	Non-mix	1	1
ERR176488	4	Non-Mix	0	327	0	Non-mix	1	1
ERR176490	1	Non-Mix	0	580	0	Non-mix	1	1
ERR176491	1	Non-Mix	0	621	0	Non-mix	1	1
ERR176493	4	Non-Mix	0	383	0	Non-mix	1	1
ERR176494	4	Non-Mix	0	362	0	Non-mix	1	1
ERR176495	4	Non-Mix	0	315	0	Non-mix	1	1
ERR176500	4	Non-Mix	0	334	0	Non-mix	1	1
ERR176501	4	Non-Mix	0	359	0	Non-mix	1	1
ERR176502	4	Non-Mix	0	357	0	Non-mix	1	1
ERR176503	4	Non-Mix	0	319	0	Non-mix	1	1
ERR176505	4	Non-Mix	0	329	0	Non-mix	1	1
ERR176509	4	Non-Mix	0	394	0	Non-mix	1	1
ERR176510	4	Non-Mix	0	395	0	Non-mix	1	1
ERR176511	4	Non-Mix	0	348	0	Non-mix	1	1
ERR176512	4	Non-Mix	0	357	0	Non-mix	1	1
ERR176520	4	Non-Mix	0	335	0	Non-mix	1	1
ERR176526	4	Non-Mix	0	351	0	Non-mix	1	1
ERR176529	4	Non-Mix	0	134	0	Non-mix	1	1
ERR176532	4	Non-Mix	0	352	0	Non-mix	1	1
ERR176534	4	Non-Mix	0	348	0	Non-mix	1	1
ERR176536	4	Non-Mix	0	354	0	Non-mix	1	1
ERR176538	4	Non-Mix	0	133	0	Non-mix	1	1
ERR176539	4	Non-Mix	0	353	0	Non-mix	1	1
ERR176540	4	Non-Mix	0	371	0	Non-mix	1	1
ERR176543	4	Non-Mix	0	351	0	Non-mix	1	1
ERR176545	4	Non-Mix	0	354	0	Non-mix	1	1
ERR176548	4	Non-Mix	0	338	0	Non-mix	1	1
ERR176550	4	Non-Mix	0	473	0	Non-mix	1	1
ERR176551	4	Non-Mix	0	356	0	Non-mix	1	1
ERR176555	4	Non-Mix	0	384	0	Non-mix	1	1
ERR176559	4	Non-Mix	0	316	0	Non-mix	1	1
ERR176561	4	Non-Mix	0	351	0	Non-mix	1	1
ERR176563	4	Non-Mix	0	341	0	Non-mix	1	1
ERR176565	4	Non-Mix	0	345	0	Non-mix	1	1
ERR176569	4	Non-Mix	0	401	0	Non-mix	1	1
ERR176571	4	Non-Mix	0	353	0	Non-mix	1	1
ERR176574	4	Non-Mix	0	356	0	Non-mix	1	1
ERR176575	4	Non-mix	0	365	0	Non-mix	1	1
ERR176578	4	Non-Mix	0	379	0	Non-mix	1	1
ERR176579	4	Non-Mix	0	152	0	Non-mix	1	1
ERR176582	4	Non-Mix	0	316	0	Non-mix	1	1
ERR176584	4	Non-Mix	0	356	0	Non-mix	1	1
ERR176585	4	Non-mix	0	130	0	Non-mix	1	1
ERR176586	4	Non-Mix	0	152	0	Non-mix	1	1
ERR176588	1	Non-Mix	0	656	0	Non-mix	1	1
ERR176592	4	Non-Mix	0	316	0	Non-mix	1	1
ERR176593	4	Non-Mix	0	362	0	Non-mix	1	1
ERR176594	4	Non-Mix	0	141	0	Non-mix	1	1
ERR176595	4	Non-Mix	0	365	0	Non-mix	1	1
ERR176598	4	Non-mix	0	132	0	Non-mix	1	1
ERR176602	1	Non-Mix	0	645	0	Non-mix	1	1
ERR176605	4	Non-mix	0	349	0	Non-mix	1	1
ERR176607	4	Non-Mix	0	349	0	Non-mix	1	1
ERR176608	4	Non-Mix	0	148	0	Non-mix	1	1
ERR176609	4	Non-Mix	0	361	0	Non-mix	1	1
ERR176612	4	Non-Mix	0	356	0	Non-mix	1	1
ERR176614	4	Non-Mix	0	353	0	Non-mix	1	1
ERR176615	4	Non-Mix	0	356	0	Non-mix	1	1
ERR176619	4	Non-Mix	0	151	0	Non-mix	1	1
ERR176624	4	Non-Mix	0	341	0	Non-mix	1	1
ERR176625	4	Non-Mix	0	130	0	Non-mix	1	1
ERR176630	1	Non-Mix	0	657	0	Non-mix	1	1
ERR176633	4	Non-Mix	0	345	0	Non-mix	1	1
ERR176634	4	Non-Mix	0	331	0	Non-mix	1	1
ERR176635	4	Non-Mix	0	347	0	Non-mix	1	1
ERR176636	4	Non-Mix	0	131	0	Non-mix	1	1
ERR176639	4	Non-Mix	0	335	0	Non-mix	1	1
ERR176640	4	Non-Mix	0	362	0	Non-mix	1	1
ERR176641	2	Non-Mix	0	586	0	Non-mix	1	1
ERR176645	4	Non-Mix	0	328	0	Non-mix	1	1
ERR176649	4	Non-mix	0	352	0	Non-mix	1	1
ERR176656	4	Non-Mix	0	330	0	Non-mix	1	1
ERR176663	4	Non-Mix	0	316	0	Non-mix	1	1
ERR176665	4	Non-Mix	0	397	0	Non-mix	1	1
ERR176667	4	Non-Mix	0	351	0	Non-mix	1	1
ERR176671	4	Non-Mix	0	356	0	Non-mix	1	1
ERR176677	1	Non-Mix	0	645	0	Non-mix	1	1
ERR176679	4	Non-Mix	0	329	0	Non-mix	1	1
ERR176680	4	Non-Mix	0	361	0	Non-mix	1	1
ERR176682	4	Non-Mix	0	423	0	Non-mix	1	1
ERR176683	4	Non-Mix	0	363	0	Non-mix	1	1
ERR176684	4	Non-Mix	0	357	0	Non-mix	1	1
ERR176686	4	Non-Mix	0	346	0	Non-mix	1	1
ERR176690	4	Non-Mix	0	333	0	Non-mix	1	1
ERR176693	4	Non-Mix	0	354	0	Non-mix	1	1
ERR176694	4	Non-Mix	0	367	0	Non-mix	1	1
ERR176695	4	Non-Mix	0	363	0	Non-mix	1	1
ERR176696	4	Non-Mix	0	329	0	Non-mix	1	1
ERR176697	4	Non-Mix	0	356	0	Non-mix	1	1
ERR176702	4	Non-Mix	0	412	0	Non-mix	1	1
ERR176705	4	Non-Mix	0	399	0	Non-mix	1	1
ERR176708	4	Non-Mix	0	359	0	Non-mix	1	1
ERR176710	4	Non-Mix	0	392	0	Non-mix	1	1
ERR176711	4	Non-Mix	0	366	0	Non-mix	1	1
ERR176712	1	Non-Mix	0	648	0	Non-mix	1	1
ERR176715	4	Non-Mix	0	356	0	Non-mix	1	1
ERR176720	4	Non-Mix	0	355	0	Non-mix	1	1
ERR176721	4	Non-Mix	0	328	0	Non-mix	1	1
ERR176722	4	Non-Mix	0	325	0	Non-mix	1	1
ERR176729	4	Non-mix	0	359	0	Non-mix	1	1
ERR176730	4	Non-Mix	0	427	0	Non-mix	1	1
ERR176732	4	Non-Mix	0	332	0	Non-mix	1	1
ERR176736	4	Non-Mix	0	326	0	Non-mix	1	1
ERR176737	4	Non-Mix	0	393	0	Non-mix	1	1
ERR176742	4	Non-Mix	0	352	0	Non-mix	1	1
ERR176743	4	Non-Mix	0	345	0	Non-mix	1	1
ERR176745	4	Non-Mix	0	339	0	Non-mix	1	1
ERR176747	1	Non-Mix	0	670	0	Non-mix	1	1
ERR176752	4	Non-Mix	0	325	0	Non-mix	1	1
ERR176754	4	Non-Mix	0	353	0	Non-mix	1	1
ERR176756	4	Non-Mix	0	132	0	Non-mix	1	1
ERR176758	4	Non-Mix	0	345	0	Non-mix	1	1
ERR176759	2	Non-Mix	0	589	0	Non-mix	1	1
ERR176762	4	Non-Mix	0	148	0	Non-mix	1	1
ERR176765	4	Non-Mix	0	356	0	Non-mix	1	1
ERR176769	4	Non-Mix	0	393	0	Non-mix	1	1
ERR176772	4	Non-Mix	0	356	0	Non-mix	1	1
ERR176775	1	Non-Mix	0	659	0	Non-mix	1	1
ERR176777	4	Non-Mix	0	316	0	Non-mix	1	1
ERR176782	4	Non-Mix	0	329	0	Non-mix	1	1
ERR176783	4	Non-Mix	0	352	0	Non-mix	1	1
ERR176784	4	Non-Mix	0	351	0	Non-mix	1	1
ERR176787	4	Non-mix	0	344	0	Non-mix	1	1
ERR176789	4	Non-Mix	0	359	0	Non-mix	1	1
ERR176790	4	Non-Mix	0	359	0	Non-mix	1	1
ERR176798	4	Non-Mix	0	334	0	Non-mix	1	1
ERR176803	4	Non-Mix	0	352	0	Non-mix	1	1
ERR176804	4	Non-Mix	0	132	0	Non-mix	1	1
ERR176808	4	Non-Mix	0	148	0	Non-mix	1	1
ERR176811	4	Non-Mix	0	130	0	Non-mix	1	1
ERR176814	4	Non-Mix	0	316	0	Non-mix	1	1
ERR176816	4	Non-Mix	0	356	0	Non-mix	1	1
ERR176817	4	Non-Mix	0	358	0	Non-mix	1	1
ERR176818	4	Non-Mix	0	368	0	Non-mix	1	1
ERR176820	4	Non-Mix	0	358	0	Non-mix	1	1
ERR176822	4	Non-Mix	0	353	0	Non-mix	1	1
ERR176824	4	Non-Mix	0	132	0	Non-mix	1	1
ERR176826	4	Non-Mix	0	408	0	Non-mix	1	1
ERR176828	4	Non-Mix	0	341	0	Non-mix	1	1
ERR181674	4	Non-Mix	0	346	0	Non-mix	1	1
ERR181675	4	Non-Mix	0	364	0	Non-mix	1	1
ERR181676	4	Non-Mix	0	361	0	Non-mix	1	1
ERR181677	4	Non-Mix	0	344	0	Non-mix	1	1
ERR181682	1	Non-Mix	0	583	0	Non-mix	1	1
ERR181685	4	Non-Mix	0	365	0	Non-mix	1	1
ERR181691	4	Non-Mix	0	351	0	Non-mix	1	1
ERR181694	4	Non-Mix	0	362	0	Non-mix	1	1
ERR181698	4	Non-Mix	0	353	0	Non-mix	1	1
ERR181699	4	Non-Mix	0	329	0	Non-mix	1	1
ERR181702	4	Non-Mix	0	358	0	Non-mix	1	1
ERR181706	4	Non-Mix	0	371	0	Non-mix	1	1
ERR181710	4	Non-Mix	0	421	0	Non-mix	1	1
ERR181716	4	Non-Mix	0	383	0	Non-mix	1	1
ERR181719	4	Non-Mix	0	360	0	Non-mix	1	1
ERR181721	4	Non-Mix	0	341	0	Non-mix	1	1
ERR181726	4	Non-Mix	0	353	0	Non-mix	1	1
ERR181727	4	Non-Mix	0	412	0	Non-mix	1	1
ERR181729	4	Non-Mix	0	365	0	Non-mix	1	1
ERR181730	4	Non-Mix	0	378	0	Non-mix	1	1
ERR181732	4	Non-Mix	0	340	0	Non-mix	1	1
ERR181733	4	Non-Mix	0	356	0	Non-mix	1	1
ERR181734	4	Non-Mix	0	416	0	Non-mix	1	1
ERR181738	4	Non-Mix	0	353	0	Non-mix	1	1
ERR181739	1	Non-Mix	0	646	0	Non-mix	1	1
ERR181740	4	Non-Mix	0	355	0	Non-mix	1	1
ERR181743	4	Non-Mix	0	361	0	Non-mix	1	1
ERR181746	4	Non-Mix	0	356	0	Non-mix	1	1
ERR181747	4	Non-Mix	0	335	0	Non-mix	1	1
ERR181748	4	Non-Mix	0	353	0	Non-mix	1	1
ERR181754	4	Non-Mix	0	360	0	Non-mix	1	1
ERR181755	4	Non-Mix	0	344	0	Non-mix	1	1
ERR181758	4	Non-Mix	0	356	0	Non-mix	1	1
ERR181759	4	Non-Mix	0	354	0	Non-mix	1	1
ERR181762	4	Non-Mix	0	330	0	Non-mix	1	1
ERR181764	4	Non-Mix	0	335	0	Non-mix	1	1
ERR181767	4	Non-Mix	0	355	0	Non-mix	1	1
ERR181768	4	Non-Mix	0	355	0	Non-mix	1	1
ERR181772	4	Non-Mix	0	335	0	Non-mix	1	1
ERR181774	4	Non-Mix	0	353	0	Non-mix	1	1
ERR181775	1	Non-Mix	0	652	0	Non-mix	1	1
ERR181777	4	Non-Mix	0	357	0	Non-mix	1	1
ERR181779	1	Non-Mix	0	583	0	Non-mix	1	1
ERR181783	4	Non-Mix	0	354	0	Non-mix	1	1
ERR181786	4	Non-Mix	0	414	0	Non-mix	1	1
ERR181792	4	Non-Mix	0	330	0	Non-mix	1	1
ERR181795	1	Non-Mix	0	665	0	Non-mix	1	1
ERR181799	1	Non-Mix	0	632	0	Non-mix	1	1
ERR181801	4	Non-Mix	0	361	0	Non-mix	1	1
ERR181805	4	Non-Mix	0	353	0	Non-mix	1	1
ERR181807	1	Non-Mix	0	898	0	Non-mix	1	1
ERR181809	4	Non-Mix	0	334	0	Non-mix	1	1
ERR181816	4	Non-Mix	0	352	0	Non-mix	1	1
ERR181819	1	Non-Mix	0	663	0	Non-mix	1	1
ERR181820	1	Non-mix	0	652	0	Non-mix	1	1
ERR181825	4	Non-Mix	0	356	0	Non-mix	1	1
ERR181826	4	Non-Mix	0	215	0	Non-mix	1	1
ERR181829	4	Non-Mix	0	426	0	Non-mix	1	1
ERR181835	4	Non-Mix	0	368	0	Non-mix	1	1
ERR181840	4	Non-Mix	0	365	0	Non-mix	1	1
ERR181841	4	Non-Mix	0	362	0	Non-mix	1	1
ERR181843	4	Non-Mix	0	356	0	Non-mix	1	1
ERR181850	4	Non-Mix	0	316	0	Non-mix	1	1
ERR181858	4	Non-Mix	0	368	0	Non-mix	1	1
ERR181861	4	Non-Mix	0	348	0	Non-mix	1	1
ERR181865	4	Non-Mix	0	312	0	Non-mix	1	1
ERR181867	4	Non-mix	0	367	0	Non-mix	1	1
ERR181869	4	Non-Mix	0	349	0	Non-mix	1	1
ERR181871	4	Non-Mix	0	426	0	Non-mix	1	1
ERR181873	4	Non-Mix	0	345	0	Non-mix	1	1
ERR181874	4	Non-Mix	0	357	0	Non-mix	1	1
ERR181879	4	Non-Mix	0	382	0	Non-mix	1	1
ERR181884	4	Non-Mix	0	356	0	Non-mix	1	1
ERR181885	4	Non-Mix	0	329	0	Non-mix	1	1
ERR181886	4	Non-Mix	0	349	0	Non-mix	1	1
ERR181888	4	Non-Mix	0	340	0	Non-mix	1	1
ERR181890	4	Non-Mix	0	151	0	Non-mix	1	1
ERR181894	4	Non-Mix	0	344	0	Non-mix	1	1
ERR181895	4	Non-Mix	0	359	0	Non-mix	1	1
ERR181896	4	Non-Mix	0	365	0	Non-mix	1	1
ERR181897	4	Non-Mix	0	351	0	Non-mix	1	1
ERR181901	4	Non-Mix	0	140	0	Non-mix	1	1
ERR181902	4	Non-Mix	0	364	0	Non-mix	1	1
ERR181904	4	Non-Mix	0	331	0	Non-mix	1	1
ERR181908	4	Non-Mix	0	363	0	Non-mix	1	1
ERR181911	4	Non-Mix	0	366	0	Non-mix	1	1
ERR181914	4	Non-Mix	0	334	0	Non-mix	1	1
ERR181915	4	Non-Mix	0	357	0	Non-mix	1	1
ERR181917	4	Non-Mix	0	356	0	Non-mix	1	1
ERR181918	2	Non-Mix	0	552	0	Non-mix	1	1
ERR181920	1	Non-Mix	0	676	0	Non-mix	1	1
ERR181922	4	Non-Mix	0	367	0	Non-mix	1	1
ERR181926	4	Non-Mix	0	355	0	Non-mix	1	1
ERR181927	4	Non-Mix	0	354	0	Non-mix	1	1
ERR181931	4	Non-Mix	0	316	0	Non-mix	1	1
ERR181938	4	Non-Mix	0	405	0	Non-mix	1	1
ERR181943	4	Non-Mix	0	368	0	Non-mix	1	1
ERR181947	4	Non-Mix	0	363	0	Non-mix	1	1
ERR181948	4	Non-Mix	0	356	0	Non-mix	1	1
ERR181950	4	Non-Mix	0	347	0	Non-mix	1	1
ERR181954	4	Non-Mix	0	381	0	Non-mix	1	1
ERR181956	4	Non-mix	0	352	0	Non-mix	1	1
ERR181957	4	Non-Mix	0	352	0	Non-mix	1	1
ERR181959	4	Non-Mix	0	353	0	Non-mix	1	1
ERR181961	1	Non-Mix	0	653	0	Non-mix	1	1
ERR181963	1	Non-Mix	0	696	0	Non-mix	1	1
ERR181967	4	Non-Mix	0	132	0	Non-mix	1	1
ERR181968	4	Non-Mix	0	204	0	Non-mix	1	1
ERR181973	4	Non-Mix	0	352	0	Non-mix	1	1
ERR181978	4	Non-Mix	0	335	0	Non-mix	1	1
ERR181979	4	Non-Mix	0	362	0	Non-mix	1	1
ERR181984	4	Non-Mix	0	363	0	Non-mix	1	1
ERR181985	4	Non-Mix	0	328	0	Non-mix	1	1
ERR181989	4	Non-Mix	0	346	0	Non-mix	1	1
ERR181990	4	Non-Mix	0	363	0	Non-mix	1	1
ERR181991	4	Non-Mix	0	359	0	Non-mix	1	1
ERR181992	4	Non-Mix	0	356	0	Non-mix	1	1
ERR181995	4	Non-Mix	0	354	0	Non-mix	1	1
ERR182000	4	Non-Mix	0	354	0	Non-mix	1	1
ERR182001	4	Non-Mix	0	355	0	Non-mix	1	1
ERR182002	4	Non-Mix	0	332	0	Non-mix	1	1
ERR182006	4	Non-Mix	0	351	0	Non-mix	1	1
ERR182007	4	Non-Mix	0	348	0	Non-mix	1	1
ERR182019	4	Non-Mix	0	359	0	Non-mix	1	1
ERR182020	4	Non-mix	0	352	0	Non-mix	1	1
ERR182021	4	Non-mix	0	359	0	Non-mix	1	1
ERR182028	4	Non-Mix	0	333	0	Non-mix	1	1
ERR182033	4	Non-Mix	0	342	0	Non-mix	1	1
ERR182035	4	Non-Mix	0	438	0	Non-mix	1	1
ERR182036	4	Non-Mix	0	355	0	Non-mix	1	1
ERR182037	4	Non-Mix	0	330	0	Non-mix	1	1
ERR182042	1	Non-Mix	0	664	0	Non-mix	1	1
ERR182045	4	Non-Mix	0	400	0	Non-mix	1	1
ERR182046	4	Non-Mix	0	355	0	Non-mix	1	1
ERR182047	4	Non-Mix	0	324	0	Non-mix	1	1
ERR182050	4	Non-Mix	0	201	0	Non-mix	1	1
ERR182051	4	Non-Mix	0	201	0	Non-mix	1	1
ERR190328	4	Non-Mix	0	352	0	Non-mix	1	1
ERR190329	4	Non-Mix	0	223	0	Non-mix	1	1
ERR190330	4	Non-Mix	0	356	0	Non-mix	1	1
ERR190331	4	Non-Mix	0	353	0	Non-mix	1	1
ERR190332	4	Non-mix	0	392	0	Non-mix	1	1
ERR190337	1	Non-Mix	0	765	0	Non-mix	1	1
ERR190338	4	Non-Mix	0	356	0	Non-mix	1	1
ERR190344	1	Non-Mix	0	584	0	Non-mix	1	1
ERR190348	4	Non-Mix	0	354	0	Non-mix	1	1
ERR190349	1	Non-Mix	0	647	0	Non-mix	1	1
ERR190350	4	Non-mix	0	377	0	Non-mix	1	1
ERR190351	4	Non-Mix	0	352	0	Non-mix	1	1
ERR190352	4	Non-Mix	0	360	0	Non-mix	1	1
ERR190356	4	Non-Mix	0	361	0	Non-mix	1	1
ERR190359	4	Non-Mix	0	359	0	Non-mix	1	1
ERR190360	4	Non-Mix	0	403	0	Non-mix	1	1
ERR190363	2	Non-Mix	0	588	0	Non-mix	1	1
ERR190364	4	Non-Mix	0	332	0	Non-mix	1	1
ERR190368	2	Non-Mix	0	554	0	Non-mix	1	1
ERR190370	4	Non-Mix	0	347	0	Non-mix	1	1
ERR190373	4	Non-Mix	0	423	0	Non-mix	1	1
ERR190381	4	Non-Mix	0	130	0	Non-mix	1	1
ERR190382	1	Non-Mix	0	645	0	Non-mix	1	1
ERR190383	4	Non-Mix	0	362	0	Non-mix	1	1
ERR190387	4	Non-Mix	0	359	0	Non-mix	1	1
ERR190392	4	Non-Mix	0	131	0	Non-mix	1	1
ERR190393	4	Non-Mix	0	330	0	Non-mix	1	1
ERR190398	4	Non-Mix	0	340	0	Non-mix	1	1
ERR190399	4	Non-Mix	0	384	0	Non-mix	1	1
ERR190400	4	Non-Mix	0	340	0	Non-mix	1	1
ERR190403	1	Non-Mix	0	575	0	Non-mix	1	1
ERR190405	4	Non-Mix	0	411	0	Non-mix	1	1
ERR190409	4	Non-Mix	0	365	0	Non-mix	1	1
ERR211993	4	Non-Mix	0	354	0	Non-mix	1	1
ERR211998	4	Non-Mix	0	431	0	Non-mix	1	1
ERR212006	4	Non-Mix	0	360	0	Non-mix	1	1
ERR212008	4	Non-Mix	0	337	0	Non-mix	1	1
ERR212009	4	Non-Mix	0	349	0	Non-mix	1	1
ERR212010	4	Non-Mix	0	328	0	Non-mix	1	1
ERR212012	4	Non-Mix	0	362	0	Non-mix	1	1
ERR212014	2	Non-Mix	0	591	0	Non-mix	1	1
ERR212021	4	Non-Mix	0	421	0	Non-mix	1	1
ERR212025	4	Non-mix	0	223	0	Non-mix	1	1
ERR212028	4	Non-Mix	0	393	0	Non-mix	1	1
ERR212032	4	Non-Mix	0	327	0	Non-mix	1	1
ERR212036	4	Non-Mix	0	246	0	Non-mix	1	1
ERR212039	4	Non-Mix	0	356	0	Non-mix	1	1
ERR212043	4	Non-Mix	0	369	0	Non-mix	1	1
ERR212044	4	Non-Mix	0	432	0	Non-mix	1	1
ERR212045	4	Non-Mix	0	361	0	Non-mix	1	1
ERR212048	1	Non-Mix	0	655	0	Non-mix	1	1
ERR212049	4	Non-Mix	0	406	0	Non-mix	1	1
ERR212056	4	Non-Mix	0	351	0	Non-mix	1	1
ERR212057	4	Non-Mix	0	353	0	Non-mix	1	1
ERR212063	4	Non-mix	0	316	0	Non-mix	1	1
ERR212064	4	Non-Mix	0	351	0	Non-mix	1	1
ERR212065	4	Non-mix	0	353	0	Non-mix	1	1
ERR212071	4	Non-Mix	0	328	0	Non-mix	1	1
ERR212073	1	Non-Mix	0	644	0	Non-mix	1	1
ERR212075	4	Non-mix	0	352	0	Non-mix	1	1
ERR212079	1	Non-Mix	0	655	0	Non-mix	1	1
ERR212080	4	Non-Mix	0	358	0	Non-mix	1	1
ERR212081	2	Non-Mix	0	591	0	Non-mix	1	1
ERR212083	4	Non-Mix	0	354	0	Non-mix	1	1
ERR212085	4	Non-Mix	0	355	0	Non-mix	1	1
ERR212104	2	Non-Mix	0	587	0	Non-mix	1	1
ERR212108	1	Non-Mix	0	898	0	Non-mix	1	1
ERR212115	4	Non-Mix	0	316	0	Non-mix	1	1
ERR212127	4	Non-Mix	0	356	0	Non-mix	1	1
ERR212133	4	Non-Mix	0	369	0	Non-mix	1	1
ERR212136	1	Non-Mix	0	583	0	Non-mix	1	1
ERR212137	1	Non-Mix	0	651	0	Non-mix	1	1
ERR212140	4	Non-Mix	0	355	0	Non-mix	1	1
ERR212141	4	Non-Mix	0	368	0	Non-mix	1	1
ERR212144	4	Non-Mix	0	400	0	Non-mix	1	1
ERR212147	3	Non-Mix	0	474	0	Non-mix	1	1
ERR212149	4	Non-Mix	0	359	0	Non-mix	1	1
ERR212150	1	Non-Mix	0	648	0	Non-mix	1	1
ERR212157	1	Non-Mix	0	900	0	Non-mix	1	1
ERR212158	4	Non-Mix	0	152	0	Non-mix	1	1
ERR212160	1	Non-Mix	0	659	0	Non-mix	1	1
ERR212163	1	Non-Mix	0	581	0	Non-mix	1	1
ERR212167	4	Non-Mix	0	336	0	Non-mix	1	1
ERR212168	4	Non-Mix	0	336	0	Non-mix	1	1
ERR212171	4	Non-Mix	0	359	0	Non-mix	1	1
ERR212175	4	Non-Mix	0	342	0	Non-mix	1	1
ERR212176	4	Non-Mix	0	411	0	Non-mix	1	1
ERR212177	4	Non-Mix	0	352	0	Non-mix	1	1
ERR212180	1	Non-Mix	0	902	0	Non-mix	1	1
ERR212181	4	Non-Mix	0	329	0	Non-mix	1	1
ERR216900	4	Non-Mix	0	339	0	Non-mix	1	1
ERR216907	4	Non-Mix	0	333	0	Non-mix	1	1
ERR216909	4	Non-Mix	0	333	0	Non-mix	1	1
ERR216915	4	Non-Mix	0	335	0	Non-mix	1	1
ERR216916	4	Non-Mix	0	335	0	Non-mix	1	1
ERR216921	4	Non-Mix	0	382	0	Non-mix	1	1
ERR216922	4	Non-Mix	0	335	0	Non-mix	1	1
ERR216924	4	Non-Mix	0	366	0	Non-mix	1	1
ERR216926	4	Non-Mix	0	332	0	Non-mix	1	1
ERR216931	4	Non-Mix	0	334	0	Non-mix	1	1
ERR216935	4	Non-Mix	0	224	0	Non-mix	1	1
ERR216936	4	Non-Mix	0	227	0	Non-mix	1	1
ERR216940	1	Non-Mix	0	649	0	Non-mix	1	1
ERR216945	4	Non-Mix	0	318	0	Non-mix	1	1
ERR216958	2	Non-Mix	0	551	0	Non-mix	1	1
ERR221525	4	Non-Mix	0	334	0	Non-mix	1	1
ERR221526	4	Non-Mix	0	346	0	Non-mix	1	1
ERR221527	4	Non-Mix	0	130	0	Non-mix	1	1
ERR221531	4	Non-Mix	0	351	0	Non-mix	1	1
ERR221532	4	Non-Mix	0	342	0	Non-mix	1	1
ERR221540	4	Non-Mix	0	327	0	Non-mix	1	1
ERR221542	2	Non-Mix	0	552	0	Non-mix	1	1
ERR221543	4	Non-mix	0	223	0	Non-mix	1	1
ERR221544	2	Non-mix	0	552	0	Non-mix	1	1
ERR221546	4	Non-Mix	0	371	0	Non-mix	1	1
ERR221547	4	Non-Mix	0	130	0	Non-mix	1	1
ERR221562	1	Non-Mix	0	648	0	Non-mix	1	1
ERR221563	1	Non-Mix	0	624	0	Non-mix	1	1
ERR221568	4	Non-mix	0	345	0	Non-mix	1	1
ERR221571	4	Non-Mix	0	427	0	Non-mix	1	1
ERR221581	4	Non-Mix	0	351	0	Non-mix	1	1
ERR221585	4	Non-Mix	0	340	0	Non-mix	1	1
ERR221588	4	Non-Mix	0	353	0	Non-mix	1	1
ERR221594	4	Non-Mix	0	384	0	Non-mix	1	1
ERR221595	4	Non-Mix	0	134	0	Non-mix	1	1
ERR221598	4	Non-Mix	0	352	0	Non-mix	1	1
ERR221612	4	Non-Mix	0	316	0	Non-mix	1	1
ERR221613	4	Non-Mix	0	362	0	Non-mix	1	1
ERR245649	4	Non-Mix	0	244	0	Non-mix	1	1
ERR245650	4	Non-Mix	0	131	0	Non-mix	1	1
ERR245653	4	Non-Mix	0	130	0	Non-mix	1	1
ERR245655	2	Non-Mix	0	549	0	Non-mix	1	1
ERR245657	1	Non-Mix	0	650	0	Non-mix	1	1
ERR245658	4	Non-Mix	0	132	0	Non-mix	1	1
ERR245659	4	Non-Mix	0	131	0	Non-mix	1	1
ERR245660	2	Non-Mix	0	587	0	Non-mix	1	1
ERR245661	4	Non-Mix	0	326	0	Non-mix	1	1
ERR245663	2	Non-Mix	0	548	0	Non-mix	1	1
ERR245664	4	Non-Mix	0	315	0	Non-mix	1	1
ERR245665	4	Non-Mix	0	348	0	Non-mix	1	1
ERR245666	4	Non-Mix	0	324	0	Non-mix	1	1
ERR245667	4	Non-mix	0	330	0	Non-mix	1	1
ERR245673	4	Non-Mix	0	360	0	Non-mix	1	1
ERR245674	1	Non-Mix	0	571	0	Non-mix	1	1
ERR245677	1	Non-Mix	0	572	0	Non-mix	1	1
ERR245680	2	Non-Mix	0	551	0	Non-mix	1	1
ERR245681	4	Non-Mix	0	333	0	Non-mix	1	1
ERR245685	4	Non-Mix	0	131	0	Non-mix	1	1
ERR245686	4	Non-Mix	0	331	0	Non-mix	1	1
ERR245690	4	Non-Mix	0	406	0	Non-mix	1	1
ERR245692	2	Non-Mix	0	536	0	Non-mix	1	1
ERR245693	4	Non-Mix	0	351	0	Non-mix	1	1
ERR245696	2	Non-Mix	0	588	0	Non-mix	1	1
ERR245700	4	Non-Mix	0	365	0	Non-mix	1	1
ERR245701	4	Non-Mix	0	334	0	Non-mix	1	1
ERR245705	1	Non-Mix	0	645	0	Non-mix	1	1
ERR245706	4	Non-Mix	0	325	0	Non-mix	1	1
ERR245707	4	Non-Mix	0	317	0	Non-mix	1	1
ERR245708	4	Non-Mix	0	350	0	Non-mix	1	1
ERR245709	4	Non-Mix	0	353	0	Non-mix	1	1
ERR245710	2	Non-Mix	0	551	0	Non-mix	1	1
ERR245712	4	Non-Mix	0	131	0	Non-mix	1	1
ERR245714	4	Non-Mix	0	131	0	Non-mix	1	1
ERR245717	1	Non-Mix	0	615	0	Non-mix	1	1
ERR245718	4	Non-Mix	0	331	0	Non-mix	1	1
ERR245719	4	Non-Mix	0	130	0	Non-mix	1	1
ERR245720	1	Non-Mix	0	569	0	Non-mix	1	1
ERR245723	2	Non-Mix	0	549	0	Non-mix	1	1
ERR245724	4	Non-Mix	0	315	0	Non-mix	1	1
ERR245728	2	Non-Mix	0	591	0	Non-mix	1	1
ERR245730	4	Non-Mix	0	353	0	Non-mix	1	1
ERR245731	4	Non-Mix	0	131	0	Non-mix	1	1
ERR245735	2	Non-mix	0	591	0	Non-mix	1	1
ERR245736	4	Non-Mix	0	227	0	Non-mix	1	1
ERR245737	4	Non-Mix	0	354	0	Non-mix	1	1
ERR245738	4	Non-Mix	0	331	0	Non-mix	1	1
ERR245739	1	Non-Mix	0	761	0	Non-mix	1	1
ERR245741	4	Non-Mix	0	325	0	Non-mix	1	1
ERR245743	4	Non-Mix	0	232	0	Non-mix	1	1
ERR245744	4	Non-Mix	0	345	0	Non-mix	1	1
ERR245745	4	Non-Mix	0	401	0	Non-mix	1	1
ERR245749	4	Non-Mix	0	333	0	Non-mix	1	1
ERR245750	4	Non-Mix	0	349	0	Non-mix	1	1
ERR245752	4	Non-Mix	0	314	0	Non-mix	1	1
ERR245755	4	Non-Mix	0	314	0	Non-mix	1	1
ERR245756	4	Non-Mix	0	327	0	Non-mix	1	1
ERR245763	1	Non-Mix	0	572	0	Non-mix	1	1
ERR245765	4	Non-Mix	0	377	0	Non-mix	1	1
ERR245767	4	Non-Mix	0	356	0	Non-mix	1	1
ERR245770	4	Non-Mix	0	346	0	Non-mix	1	1
ERR245772	4	Non-Mix	0	130	0	Non-mix	1	1
ERR245773	4	Non-Mix	0	317	0	Non-mix	1	1
ERR245779	4	Non-Mix	0	338	0	Non-mix	1	1
ERR245780	4	Non-Mix	0	328	0	Non-mix	1	1
ERR245781	1	Non-Mix	0	570	0	Non-mix	1	1
ERR245782	1	Non-Mix	0	642	0	Non-mix	1	1
ERR245783	2	Non-Mix	0	587	0	Non-mix	1	1
ERR245785	4	Non-Mix	0	152	0	Non-mix	1	1
ERR245788	4	Non-Mix	0	313	0	Non-mix	1	1
ERR245798	4	Non-Mix	0	351	0	Non-mix	1	1
ERR245799	4	Non-Mix	0	382	0	Non-mix	1	1
ERR245802	4	Non-Mix	0	324	0	Non-mix	1	1
ERR245806	4	Non-Mix	0	326	0	Non-mix	1	1
ERR245807	4	Non-Mix	0	327	0	Non-mix	1	1
ERR245808	4	Non-Mix	0	354	0	Non-mix	1	1
ERR245812	4	Non-Mix	0	320	0	Non-mix	1	1
ERR245821	4	Non-Mix	0	339	0	Non-mix	1	1
ERR245834	2	Non-Mix	0	508	0	Non-mix	1	1
ERR245835	4	Non-Mix	0	130	0	Non-mix	1	1
ERR245837	2	Non-mix	0	539	0	Non-mix	1	1
ERR245845	4	Non-Mix	0	130	0	Non-mix	1	1
ERR245846	2	Non-Mix	0	551	0	Non-mix	1	1
ERR245848	4	Non-Mix	0	350	0	Non-mix	1	1
ERR323070	4	Non-Mix	0	409	0	Non-mix	1	1
ERR323071	4	Non-Mix	0	350	0	Non-mix	1	1
ERR323072	4	Non-Mix	0	393	0	Non-mix	1	1
ERR323073	4	Non-Mix	0	353	0	Non-mix	1	1
ERR323076	4	Non-Mix	0	137	0	Non-mix	1	1
ERR323078	4	Non-Mix	0	368	0	Non-mix	1	1
ERR323079	1	Non-Mix	0	577	0	Non-mix	1	1
ERR323080	4	Non-Mix	0	350	0	Non-mix	1	1
ERR323081	4	Non-Mix	0	373	0	Non-mix	1	1
ERR323083	4	Non-Mix	0	361	0	Non-mix	1	1
ERR323084	4	Non-Mix	0	361	0	Non-mix	1	1
ERR323086	4	Non-Mix	0	405	0	Non-mix	1	1
ERR323087	4	Non-Mix	0	345	0	Non-mix	1	1
ERR323090	4	Non-Mix	0	334	0	Non-mix	1	1
ERR323091	4	Non-Mix	0	367	0	Non-mix	1	1
ERR323092	1	Non-Mix	0	679	0	Non-mix	1	1
ERR323093	1	Non-Mix	0	642	0	Non-mix	1	1
ERR323095	4	Non-Mix	0	317	0	Non-mix	1	1
ERR323096	4	Non-Mix	0	337	0	Non-mix	1	1
ERR323101	4	Non-Mix	0	406	0	Non-mix	1	1
ERR323105	4	Non-Mix	0	425	0	Non-mix	1	1
ERR323109	4	Non-Mix	0	336	0	Non-mix	1	1
ERR323116	4	Non-mix	0	354	0	Non-mix	1	1
ERR323118	4	Non-Mix	0	430	0	Non-mix	1	1
ERR323119	2	Non-Mix	0	550	0	Non-mix	1	1
ERR473280	4	Non-Mix	0	362	0	Non-mix	1	1
ERR473285	4	Non-Mix	0	345	0	Non-mix	1	1
ERR473287	4	Non-Mix	0	335	0	Non-mix	1	1
ERR473289	4	Non-Mix	0	338	0	Non-mix	1	1
ERR473290	4	Non-Mix	0	329	0	Non-mix	1	1
ERR473291	4	Non-Mix	0	352	0	Non-mix	1	1
ERR473292	4	Non-Mix	0	318	0	Non-mix	1	1
ERR473294	4	Non-Mix	0	361	0	Non-mix	1	1
ERR473299	1	Non-Mix	0	652	0	Non-mix	1	1
ERR473301	4	Non-Mix	0	353	0	Non-mix	1	1
ERR473302	4	Non-Mix	0	385	0	Non-mix	1	1
ERR473308	4	Non-Mix	0	330	0	Non-mix	1	1
ERR473309	4	Non-Mix	0	318	0	Non-mix	1	1
ERR473310	4	Non-Mix	0	370	0	Non-mix	1	1
ERR473312	4	Non-Mix	0	355	0	Non-mix	1	1
ERR473313	4	Non-Mix	0	337	0	Non-mix	1	1
ERR473316	4	Non-Mix	0	351	0	Non-mix	1	1
ERR473321	4	Non-Mix	0	387	0	Non-mix	1	1
ERR473325	4	Non-Mix	0	368	0	Non-mix	1	1
ERR473327	4	Non-Mix	0	430	0	Non-mix	1	1
ERR473328	4	Non-Mix	0	330	0	Non-mix	1	1
ERR473338	4	Non-Mix	0	356	0	Non-mix	1	1
ERR473339	4	Non-Mix	0	351	0	Non-mix	1	1
ERR473342	4	Non-Mix	0	350	0	Non-mix	1	1
ERR473345	1	Non-Mix	0	583	0	Non-mix	1	1
ERR473350	4	Non-Mix	0	393	0	Non-mix	1	1
ERR473354	4	Non-Mix	0	407	0	Non-mix	1	1
ERR473355	4	Non-Mix	0	356	0	Non-mix	1	1
ERR473356	4	Non-mix	0	400	0	Non-mix	1	1
ERR473358	4	Non-Mix	0	400	0	Non-mix	1	1
ERR473362	4	Non-Mix	0	347	0	Non-mix	1	1
ERR473363	4	Non-Mix	0	358	0	Non-mix	1	1
ERR473364	4	Non-Mix	0	361	0	Non-mix	1	1
ERR473365	4	Non-Mix	0	354	0	Non-mix	1	1
ERR473368	4	Non-Mix	0	398	0	Non-mix	1	1
ERR485007	4	Non-Mix	0	390	0	Non-mix	1	1
ERR736806	4	Non-Mix	0	354	0	Non-mix	1	1
ERR736808	2	Non-mix	0	550	0	Non-mix	1	1
ERR736809	1	Non-Mix	0	665	0	Non-mix	1	1
ERR736810	4	Non-mix	0	365	0	Non-mix	1	1
ERR736821	1	Non-mix	0	583	0	Non-mix	1	1
ERR736826	4	Non-Mix	0	361	0	Non-mix	1	1
ERR736829	4	Non-Mix	0	395	0	Non-mix	1	1
ERR736832	4	Non-Mix	0	353	0	Non-mix	1	1
ERR736836	4	Non-Mix	0	316	0	Non-mix	1	1
ERR736840	4	Non-Mix	0	133	0	Non-mix	1	1
ERR736841	4	Non-Mix	0	366	0	Non-mix	1	1
ERR736842	4	Non-Mix	0	364	0	Non-mix	1	1
ERR736846	4	Non-Mix	0	371	0	Non-mix	1	1
ERR736849	4	Non-Mix	0	390	0	Non-mix	1	1
ERR736851	4	Non-Mix	0	337	0	Non-mix	1	1
ERR736854	4	Non-Mix	0	427	0	Non-mix	1	1
ERR736855	4	Non-Mix	0	385	0	Non-mix	1	1
ERR736857	4	Non-Mix	0	360	0	Non-mix	1	1
ERR736868	1	Non-Mix	0	584	0	Non-mix	1	1
ERR736870	4	Non-Mix	0	400	0	Non-mix	1	1
ERR736876	4	Non-Mix	0	355	0	Non-mix	1	1
ERR736879	1	Non-Mix	0	666	0	Non-mix	1	1
ERR736882	4	Non-Mix	0	380	0	Non-mix	1	1
ERR773789	1	Non-Mix	0	580	0	Non-mix	1	1
ERR773794	4	Non-Mix	0	336	0	Non-mix	1	1
ERR773795	4	Non-Mix	0	366	0	Non-mix	1	1
ERR773796	4	Non-Mix	0	350	0	Non-mix	1	1
ERR773797	4	Non-Mix	0	383	0	Non-mix	1	1
ERR773798	4	Non-Mix	0	355	0	Non-mix	1	1
ERR773800	1	Non-Mix	0	584	0	Non-mix	1	1
ERR773801	4	Non-Mix	0	409	0	Non-mix	1	1
ERR773803	4	Non-Mix	0	408	0	Non-mix	1	1
ERR773805	4	Non-Mix	0	357	0	Non-mix	1	1
ERR773808	4	Non-Mix	0	408	0	Non-mix	1	1
ERR773810	1	Non-Mix	0	582	0	Non-mix	1	1
ERR779655	4	Non-Mix	0	337	0	Non-mix	1	1
ERR779656	1	Non-Mix	0	636	0	Non-mix	1	1
ERR779658	4	Non-Mix	0	405	0	Non-mix	1	1
ERR779661	4	Non-Mix	0	335	0	Non-mix	1	1
ERR779663	4	Non-Mix	0	361	0	Non-mix	1	1
ERR779665	4	Non-Mix	0	354	0	Non-mix	1	1
ERR779666	4	Non-Mix	0	342	0	Non-mix	1	1
ERR779669	4	Non-Mix	0	132	0	Non-mix	1	1
ERR779671	4	Non-Mix	0	353	0	Non-mix	1	1
ERR779672	4	Non-Mix	0	368	0	Non-mix	1	1
ERR779674	4	Non-Mix	0	334	0	Non-mix	1	1
ERR779676	4	Non-Mix	0	354	0	Non-mix	1	1
ERR779677	4	Non-Mix	0	340	0	Non-mix	1	1
ERR779678	4	Non-Mix	0	372	0	Non-mix	1	1

## Sheet: In silico samples
Parental strains
		Heterozygous-total SNP proportions				Bayesian clustering
Sample name	Lineage	Mixed Sample?	Heterozygous SNPs	Total SNPs	Proportion het to total SNPs	Mixed Sample?	Number of strains in sample	Major strain proportion
ERR473353	1	Non-mix	1	761	0.131406	Non-mix	1	1
ERR037510	1	Non-mix	0	534	0	Non-mix	1	1
ERR212120	2	Non-mix	0	510	0	Non-mix	1	1
ERR176641	2	Non-mix	0	553	0	Non-mix	1	1
ERR221591	3	Non-mix	0	445	0	Non-mix	1	1
ERR190372	3	Non-mix	0	477	0	Non-mix	1	1
ERR124635	4	Non-mix	1	314	0.318471	Non-mix	1	1
ERR181716	4	Non-mix	0	330	0	Non-mix	1	1
Two-strain mixed samples
				Heterozygous-total SNP proportions				Bayesian clustering
Sample name	Major strain lineage	Minor strain lineage	Known majority strain proportion	Mixed sample?	Heterozygous SNPs	Total SNPs	Proportion het to total SNPs	Mixed Sample?	Number of strains in sample	Major strain proportion
Mix1	1	1	70	Mix	445	870	51.1494	Mix	2	0.69889
Mix2	1	1	90	Mix	29	765	3.79085	Mix	2	0.823633
Mix3	1	1	95	Non-mix	1	761	0.131406	Non-mix	1	1
Mix4	1	1	95	Non-mix	0	534	0	Non-mix	1	1
Mix5	1	1	90	Mix	29	554	5.23466	Mix	2	0.830545
Mix6	1	1	70	Mix	445	870	51.1494	Mix	2	0.701218
Mix7	2	2	70	Mix	144	603	23.8806	Mix	2	0.695421
Mix8	2	2	90	Mix	15	516	2.90698	Mix	2	0.830973
Mix9	2	2	95	Non-mix	0	510	0	Non-mix	1	1
Mix10	2	2	95	Non-mix	0	553	0	Non-mix	1	1
Mix11	2	2	90	Mix	13	558	2.32975	Mix	2	0.836039
Mix12	2	2	70	Mix	144	603	23.8806	Mix	2	0.689583
Mix13	3	3	70	Mix	149	536	27.7985	Mix	2	0.697748
Mix14	3	3	90	Mix	12	450	2.66667	Mix	2	0.84343
Mix15	3	3	95	Non-mix	0	445	0	Non-mix	1	1
Mix16	3	3	95	Non-mix	0	477	0	Non-mix	1	1
Mix17	3	3	90	Non-mix	8	481	1.6632	Non-mix	1	1
Mix18	3	3	70	Mix	148	535	27.6636	Mix	2	0.704263
Mix19	4	4	70	Mix	143	393	36.3868	Mix	2	0.696248
Mix20	4	4	90	Non-mix	2	331	0.60423	Non-mix	1	1
Mix21	4	4	95	Non-mix	0	330	0	Non-mix	1	1
Mix22	4	4	95	Non-mix	0	313	0	Non-mix	1	1
Mix23	4	4	90	Mix	11	316	3.48101	Mix	2	0.831082
Mix24	4	4	70	Mix	146	395	36.962	Mix	2	0.699771
Mix25	1	2	70	Mix	921	1213	75.9275	Mix	2	0.697905
Mix26	1	2	90	Mix	41	892	4.59641	Mix	2	0.832828
Mix27	1	2	95	Non-mix	1	879	0.113766	Non-mix	1	1
Mix28	1	2	95	Non-mix	0	626	0	Non-mix	1	1
Mix29	1	2	90	Mix	61	661	9.22844	Mix	2	0.83181
Mix30	1	2	70	Mix	925	1215	76.1317	Mix	2	0.698127
Mix31	1	3	70	Mix	833	1118	74.5081	Mix	2	0.69989
Mix32	1	3	90	Mix	39	885	4.40678	Mix	2	0.82861
Mix33	1	3	95	Non-mix	1	876	0.114155	Non-mix	1	1
Mix34	1	3	95	Non-mix	0	528	0	Non-mix	1	1
Mix35	1	3	90	Mix	41	559	7.33453	Mix	2	0.831036
Mix36	1	3	70	Mix	835	1120	74.5536	Mix	2	0.700668
Mix37	1	4	70	Mix	763	1018	74.9509	Mix	2	0.69863
Mix38	1	4	90	Mix	47	886	5.30474	Mix	2	0.833427
Mix39	1	4	95	Non-mix	1	878	0.113895	Non-mix	1	1
Mix40	1	4	95	Non-mix	1	395	0.253165	Non-mix	1	1
Mix41	1	4	90	Mix	39	429	9.09091	Mix	2	0.830517
Mix42	1	4	70	Mix	765	1018	75.1473	Mix	2	0.700984
Mix43	2	3	70	Mix	556	858	64.8019	Mix	2	0.697922
Mix44	2	3	90	Mix	36	637	5.65149	Mix	2	0.834982
Mix45	2	3	95	Non-mix	0	627	0	Non-mix	1	1
Mix46	2	3	95	Non-mix	0	533	0	Non-mix	1	1
Mix47	2	3	90	Mix	22	549	4.00729	Mix	2	0.839555
Mix48	2	3	70	Mix	556	858	64.8019	Mix	2	0.696757
Mix49	2	4	70	Mix	515	770	66.8831	Mix	2	0.696361
Mix50	2	4	90	Mix	27	631	4.27892	Mix	2	0.831033
Mix51	2	4	95	Non-mix	0	627	0	Non-mix	1	1
Mix52	2	4	95	Non-mix	0	397	0	Non-mix	1	1
Mix53	2	4	90	Mix	21	413	5.08475	Mix	2	0.833871
Mix54	2	4	70	Mix	515	769	66.9701	Mix	2	0.699635
Mix55	3	4	70	Mix	424	678	62.5369	Mix	2	0.694226
Mix56	3	4	90	Mix	20	539	3.71058	Mix	2	0.837441
Mix57	3	4	95	Non-mix	0	533	0	Non-mix	1	1
Mix58	3	4	95	Non-mix	0	397	0	Non-mix	1	1
Mix59	3	4	90	Mix	20	409	4.88998	Mix	2	0.836123
Mix60	3	4	70	Mix	422	676	62.426	Mix	2	0.70063
Mix61	1	2	70	Mix	739	1025	72.0976	Mix	2	0.700184
Mix62	1	2	90	Mix	33	660	5	Mix	2	0.835869
Mix63	1	2	95	Non-mix	0	648	0	Non-mix	1	1
Mix64	1	2	95	Non-mix	0	663	0	Non-mix	1	1
Mix65	1	2	90	Mix	39	683	5.7101	Mix	2	0.826321
Mix66	1	2	70	Mix	740	1026	72.1248	Mix	2	0.699411
Mix67	1	3	70	Mix	565	890	63.4831	Mix	2	0.699899
Mix68	1	3	90	Mix	32	666	4.8048	Mix	2	0.833309
Mix69	1	3	95	Non-mix	0	651	0	Non-mix	1	1
Mix70	1	3	95	Non-mix	0	563	0	Non-mix	1	1
Mix71	1	3	90	Mix	30	582	5.15464	Mix	2	0.822998
Mix72	1	3	70	Mix	567	891	63.6364	Mix	2	0.69688
Mix73	1	4	70	Mix	525	777	67.5676	Mix	2	0.698888
Mix74	1	4	90	Mix	28	657	4.2618	Mix	2	0.822749
Mix75	1	4	95	Non-mix	0	652	0	Non-mix	1	1
Mix76	1	4	95	Non-mix	0	378	0	Non-mix	1	1
Mix77	1	4	90	Mix	28	396	7.07071	Mix	2	0.834093
Mix78	1	4	70	Mix	527	779	67.6508	Mix	2	0.702172
Mix79	2	3	70	Mix	629	928	67.7802	Mix	2	0.699056
Mix80	2	3	90	Mix	36	677	5.31758	Mix	2	0.828466
Mix81	2	3	95	Non-mix	0	665	0	Non-mix	1	1
Mix82	2	3	95	Non-mix	0	562	0	Non-mix	1	1
Mix83	2	3	90	Mix	29	578	5.0173	Mix	2	0.825245
Mix84	2	3	70	Mix	628	927	67.7454	Mix	2	0.69948
Mix85	2	4	70	Mix	540	793	68.0958	Mix	2	0.701246
Mix86	2	4	90	Mix	40	674	5.93472	Mix	2	0.827267
Mix87	2	4	95	Non-mix	0	667	0	Non-mix	1	1
Mix88	2	4	95	Non-mix	0	379	0	Non-mix	1	1
Mix89	2	4	90	Mix	20	394	5.07614	Mix	2	0.831795
Mix90	2	4	70	Mix	540	793	68.0958	Mix	2	0.701729
Mix91	3	4	70	Mix	440	693	63.4921	Mix	2	0.697584
Mix92	3	4	90	Mix	23	572	4.02098	Mix	2	0.816502
Mix93	3	4	95	Non-mix	0	566	0	Non-mix	1	1
Mix94	3	4	95	Non-mix	0	380	0	Non-mix	1	1
Mix95	3	4	90	Mix	25	398	6.28141	Mix	2	0.835469
Mix96	3	4	70	Mix	440	693	63.4921	Mix	2	0.701608
Mix97	1	2	70	Mix	966	1252	77.1565	Mix	2	0.69983
Mix98	1	2	90	Mix	47	890	5.2809	Mix	2	0.829071
Mix99	1	2	95	Non-mix	1	875	0.114286	Non-mix	1	1
Mix100	1	2	95	Non-mix	1	665	0.150376	Non-mix	1	1
Mix101	1	2	90	Mix	57	697	8.17791	Mix	2	0.826508
Mix102	1	2	70	Mix	967	1253	77.1748	Mix	2	0.700084
Mix103	1	3	70	Mix	859	1149	74.7607	Mix	2	0.70055
Mix104	1	3	90	Mix	49	893	5.48712	Mix	2	0.822619
Mix105	1	3	95	Non-mix	1	877	0.114025	Non-mix	1	1
Mix106	1	3	95	Non-mix	1	563	0.17762	Non-mix	1	1
Mix107	1	3	90	Mix	64	603	10.6136	Mix	2	0.829751
Mix108	1	3	70	Mix	861	1150	74.8696	Mix	2	0.702215
Mix109	1	4	70	Mix	750	1004	74.7012	Mix	2	0.699848
Mix110	1	4	90	Mix	34	883	3.85051	Mix	2	0.822508
Mix111	1	4	95	Non-mix	3	879	0.341297	Non-mix	1	1
Mix112	1	4	95	Non-mix	0	380	0	Non-mix	1	1
Mix113	1	4	90	Mix	39	409	9.53545	Mix	2	0.83522
Mix114	1	4	70	Mix	750	1005	74.6269	Mix	2	0.70349
Mix115	2	3	70	Mix	592	891	66.4422	Mix	2	0.698178
Mix116	2	3	90	Mix	33	635	5.19685	Mix	2	0.835277
Mix117	2	3	95	Non-mix	0	625	0	Non-mix	1	1
Mix118	2	3	95	Non-mix	0	565	0	Non-mix	1	1
Mix119	2	3	90	Mix	36	588	6.12245	Mix	2	0.830417
Mix120	2	3	70	Mix	591	890	66.4045	Mix	2	0.698824
Mix121	2	4	70	Mix	498	755	65.9603	Mix	2	0.701109
Mix122	2	4	90	Mix	31	636	4.87421	Mix	2	0.831544
Mix123	2	4	95	Non-mix	0	629	0	Non-mix	1	1
Mix124	2	4	95	Non-mix	0	383	0	Non-mix	1	1
Mix125	2	4	90	Mix	22	402	5.47264	Mix	2	0.834488
Mix126	2	4	70	Mix	497	754	65.9151	Mix	2	0.700267
Mix127	3	4	70	Mix	405	658	61.5502	Mix	2	0.693987
Mix128	3	4	90	Mix	24	537	4.46927	Mix	2	0.834869
Mix129	3	4	95	Non-mix	0	530	0	Non-mix	1	1
Mix130	3	4	95	Non-mix	0	378	0	Non-mix	1	1
Mix131	3	4	90	Mix	15	390	3.84615	Mix	2	0.830218
Mix132	3	4	70	Mix	406	657	61.796	Mix	2	0.702045
Mix133	1	2	70	Mix	697	987	70.618	Mix	2	0.698603
Mix134	1	2	90	Mix	40	677	5.90842	Mix	2	0.838391
Mix135	1	2	95	Non-mix	0	653	0	Non-mix	1	1
Mix136	1	2	95	Non-mix	0	625	0	Non-mix	1	1
Mix137	1	2	90	Mix	36	640	5.625	Mix	2	0.836662
Mix138	1	2	70	Mix	699	989	70.6775	Mix	2	0.698748
Mix139	1	3	70	Mix	596	887	67.1928	Mix	2	0.696862
Mix140	1	3	90	Mix	26	660	3.93939	Mix	2	0.836613
Mix141	1	3	95	Non-mix	0	650	0	Non-mix	1	1
Mix142	1	3	95	Non-mix	0	528	0	Non-mix	1	1
Mix143	1	3	90	Mix	30	549	5.46448	Mix	2	0.833677
Mix144	1	3	70	Mix	598	889	67.2666	Mix	2	0.696392
Mix145	1	4	70	Mix	542	796	68.0905	Mix	2	0.700114
Mix146	1	4	90	Mix	28	663	4.22323	Mix	2	0.834576
Mix147	1	4	95	Non-mix	0	653	0	Non-mix	1	1
Mix148	1	4	95	Non-mix	0	395	0	Non-mix	1	1
Mix149	1	4	90	Mix	36	420	8.57143	Mix	2	0.833313
Mix150	1	4	70	Mix	543	796	68.2161	Mix	2	0.699262
Mix151	2	3	70	Mix	597	895	66.7039	Mix	2	0.699158
Mix152	2	3	90	Mix	27	671	4.02385	Mix	2	0.818167
Mix153	2	3	95	Non-mix	0	665	0	Non-mix	1	1
Mix154	2	3	95	Non-mix	0	528	0	Non-mix	1	1
Mix155	2	3	90	Mix	33	543	6.07735	Mix	2	0.832497
Mix156	2	3	70	Mix	598	896	66.7411	Mix	2	0.698419
Mix157	2	4	70	Mix	560	813	68.8807	Mix	2	0.69775
Mix158	2	4	90	Mix	33	676	4.88166	Mix	2	0.826946
Mix159	2	4	95	Non-mix	0	669	0	Non-mix	1	1
Mix160	2	4	95	Non-mix	0	396	0	Non-mix	1	1
Mix161	2	4	90	Mix	20	408	4.90196	Mix	2	0.831892
Mix162	2	4	70	Mix	557	811	68.6806	Mix	2	0.699158
Mix163	3	4	70	Mix	453	709	63.8928	Mix	2	0.698027
Mix164	3	4	90	Mix	18	571	3.15236	Mix	2	0.819907
Mix165	3	4	95	Non-mix	0	566	0	Non-mix	1	1
Mix166	3	4	95	Non-mix	0	396	0	Non-mix	1	1
Mix167	3	4	90	Mix	21	407	5.15971	Mix	2	0.83536
Mix168	3	4	70	Mix	454	708	64.1243	Mix	2	0.698545

## Sheet: Portuguese samples
Biological replicates
		Heterozygous-total SNP proportions				Bayesian clustering
Sample group	Sample identifier	Mixed sample?	Heterozygous SNPs	Total SNPs	Proportion het to total SNPs	Mixed Sample?	Number of strains in sample	Major strain proportion
H37Rv
	2	Non-mix	0	28	0	Non-mix	1	1
	3	Non-mix	1	29	3.44828	Non-mix	1	1
	4	Non-mix	0	28	0	Non-mix	1	1
	5	Non-mix	1	29	3.44828	Non-mix	1	1
	6	Non-mix	1	29	3.44828	Non-mix	1	1
por1
	A	Non-mix	7	715	0.979021	Non-mix	1	1
	B	Non-mix	6	718	0.835655	Non-mix	1	1
	C	Non-mix	6	718	0.835655	Non-mix	1	1
por2
	A	Non-mix	8	795	1.00629	Non-mix	1	1
	B	Non-mix	7	795	0.880503	Non-mix	1	1
	C	Non-mix	10	795	1.25786	Non-mix	1	1
por3
	A	Non-mix	8	759	1.05402	Non-mix	1	1
	B	Non-mix	9	760	1.18421	Non-mix	1	1
	C	Non-mix	8	727	1.10041	Non-mix	1	1
por4
	A	Non-mix	5	757	0.660502	Non-mix	1	1
	B	Non-mix	5	758	0.659631	Non-mix	1	1
	C	Non-mix	5	758	0.659631	Non-mix	1	1
por5
	B	Non-mix	9	718	1.25348	Non-mix	1	1
	C	Non-mix	6	712	0.842697	Non-mix	1	1
por6
	B	Non-mix	7	716	0.977654	Non-mix	1	1
	C	Non-mix	6	714	0.840336	Non-mix	1	1
por7
	B	Non-mix	7	764	0.91623	Non-mix	1	1
	C	Mix	14	765	1.83007	Non-mix	1	1
por8
	A	Non-mix	7	716	0.977654	Non-mix	1	1
	B	Non-mix	5	710	0.704225	Non-mix	1	1
	C	Non-mix	7	717	0.97629	Non-mix	1	1
por9
	A	Non-mix	4	753	0.531208	Non-mix	1	1
	B	Non-mix	7	753	0.929615	Non-mix	1	1
	C	Non-mix	3	755	0.397351	Non-mix	1	1
por10
	A	Mix	18	857	2.10035	Non-mix	1	1
	B	Mix	19	864	2.19907	Non-mix	1	1
	C	Mix	14	852	1.64319	Non-mix	1	1
Technical replicates
		Heterozygous-total SNP proportions				Bayesian clustering
Sample group	Sample identifier	Mixed sample?	Heterozygous SNPs	Total SNPs	Proportion het to total SNPs	Mixed Sample?	Number of strains in sample	Major strain proportion
por5A
	1	Non-mix	10	718	1.39276	Non-mix	1	1
	2	Non-mix	9	717	1.25523	Non-mix	1	1
	3	Non-mix	8	717	1.11576	Non-mix	1	1
	4	Non-mix	9	713	1.26227	Non-mix	1	1
	5	Non-mix	8	713	1.12202	Non-mix	1	1
	6	Non-mix	7	715	0.979021	Non-mix	1	1
por6A
	1	Non-mix	5	714	0.70028	Non-mix	1	1
	2	Non-mix	7	716	0.977654	Non-mix	1	1
	3	Non-mix	4	714	0.560224	Non-mix	1	1
	4	Non-mix	6	716	0.837989	Non-mix	1	1
	5	Non-mix	7	716	0.977654	Non-mix	1	1
	6	Non-mix	6	716	0.837989	Non-mix	1	1
por7A
	1	Non-mix	10	765	1.30719	Non-mix	1	1
	2	Non-mix	8	764	1.04712	Non-mix	1	1
	3	Non-mix	8	765	1.04575	Non-mix	1	1
	4	Non-mix	10	764	1.3089	Non-mix	1	1
	5	Non-mix	7	764	0.91623	Non-mix	1	1
	6	Non-mix	9	765	1.17647	Non-mix	1	1
